# Supplementary material for: Massively parallel reporter assay–informed modeling improves prediction of context-specific enhancer–gene regulatory interactions
Source: Nucleic Acids Res. 2026 Jun 3;54(10):gkag554. doi: 10.1093/nar/gkag554 (PMC13232518; doi:10.1093/nar/gkag554)
Supplement: gkag554_Supplemental_Files [file gkag554_supplemental_files.zip]

Archive with 5 entries (5 files):
- Supplementary legends.docx
- Supplementary_1.xlsx
- Supplementary_2.xlsx
- Supplementary_3.xlsx
- Supplementary_4.xlsx
