# Supplementary material for: Massively parallel reporter assay–informed modeling improves prediction of context-specific enhancer–gene regulatory interactions
Source: Nucleic Acids Res. 2026 Jun 3;54(10):gkag554. doi: 10.1093/nar/gkag554 (PMC13232518; doi:10.1093/nar/gkag554)
Supplement: gkag554_Supplemental_Files [file gkag554_supplemental_files.zip › Supplementary_1.xlsx]

## Sheet: Summary
Cell line	DNase-seq	H3K27ac ChIP-seq	Hi-C
K562	ENCFF325RTP, ENCFF860XAE	ENCFF817HMW, ENCFF790GFL	ENCFF621AIY
HepG2	ENCFF530OOT, ENCFF617MUN	ENCFF268MFV, ENCFF339MLY	ENCFF807IRK
hiPSC	ENCFF966PEX	ENCFF461LZB, ENCFF821TYU	N/A
