# Supplementary material for: Massively parallel reporter assay–informed modeling improves prediction of context-specific enhancer–gene regulatory interactions
Source: Nucleic Acids Res. 2026 Jun 3;54(10):gkag554. doi: 10.1093/nar/gkag554 (PMC13232518; doi:10.1093/nar/gkag554)
Supplement: gkag554_Supplemental_Files [file gkag554_supplemental_files.zip › Supplementary_4.xlsx]

## Sheet: K562
chrom	chromStart	chromEnd	name	class	targetGene	targetEnsemblID	cellType	MPRabc
chr1	9863	10662	intergenic|chr1:9863-10662	intergenic	OR4F5	ENSG00000186092	K562	0.352643
chr1	9863	10662	intergenic|chr1:9863-10662	intergenic	FAM138F	ENSG00000282591	K562	0.45579
chr1	9863	10662	intergenic|chr1:9863-10662	intergenic	FAM138A	ENSG00000237613	K562	0.45579
chr1	29099	29599	intergenic|chr1:29099-29599	intergenic	OR4F5	ENSG00000186092	K562	0.312436
chr1	29099	29599	intergenic|chr1:29099-29599	intergenic	FAM138F	ENSG00000282591	K562	0.766666
chr1	29099	29599	intergenic|chr1:29099-29599	intergenic	FAM138A	ENSG00000237613	K562	0.766666
chr1	32447	32947	intergenic|chr1:32447-32947	intergenic	FAM41C	ENSG00000230368	K562	0.414571
chr1	32447	32947	intergenic|chr1:32447-32947	intergenic	OR4F5	ENSG00000186092	K562	0.824253
chr1	32447	32947	intergenic|chr1:32447-32947	intergenic	FAM138F	ENSG00000282591	K562	0.98066
chr1	32447	32947	intergenic|chr1:32447-32947	intergenic	FAM138A	ENSG00000237613	K562	0.98066
chr1	34198	35059	genic|chr1:34198-35059	genic	FAM41C	ENSG00000230368	K562	0.303999
chr1	34198	35059	genic|chr1:34198-35059	genic	OR4F5	ENSG00000186092	K562	0.699927
chr1	34198	35059	genic|chr1:34198-35059	genic	FAM138F	ENSG00000282591	K562	0.955632
chr1	34198	35059	genic|chr1:34198-35059	genic	FAM138A	ENSG00000237613	K562	0.955632
chr1	35831	36331	promoter|chr1:35831-36331	promoter	FAM138F	ENSG00000282591	K562	0.999957
chr1	35831	36331	promoter|chr1:35831-36331	promoter	FAM138A	ENSG00000237613	K562	0.999957
chr1	36375	37022	promoter|chr1:36375-37022	promoter	FAM138F	ENSG00000282591	K562	0.999598
chr1	36375	37022	promoter|chr1:36375-37022	promoter	FAM138A	ENSG00000237613	K562	0.999598
chr1	37270	37770	intergenic|chr1:37270-37770	intergenic	OR4F5	ENSG00000186092	K562	0.53038
chr1	37270	37770	intergenic|chr1:37270-37770	intergenic	FAM138F	ENSG00000282591	K562	0.819282
chr1	37270	37770	intergenic|chr1:37270-37770	intergenic	FAM138A	ENSG00000237613	K562	0.819282
chr1	38489	38989	intergenic|chr1:38489-38989	intergenic	FAM41C	ENSG00000230368	K562	0.285155
chr1	38489	38989	intergenic|chr1:38489-38989	intergenic	OR4F5	ENSG00000186092	K562	0.768014
chr1	38489	38989	intergenic|chr1:38489-38989	intergenic	FAM138F	ENSG00000282591	K562	0.947145
chr1	38489	38989	intergenic|chr1:38489-38989	intergenic	FAM138A	ENSG00000237613	K562	0.947145
chr1	68832	70014	promoter|chr1:68832-70014	promoter	OR4F5	ENSG00000186092	K562	0.999273
chr1	87868	88368	intergenic|chr1:87868-88368	intergenic	OR4F5	ENSG00000186092	K562	0.284651
chr1	115463	115963	intergenic|chr1:115463-115963	intergenic	FAM41C	ENSG00000230368	K562	0.357453
chr1	115463	115963	intergenic|chr1:115463-115963	intergenic	OR4F5	ENSG00000186092	K562	0.772415
chr1	120519	121019	intergenic|chr1:120519-121019	intergenic	OR4F5	ENSG00000186092	K562	0.336712
chr1	136463	136963	intergenic|chr1:136463-136963	intergenic	FAM41C	ENSG00000230368	K562	0.305326
chr1	136463	136963	intergenic|chr1:136463-136963	intergenic	OR4F5	ENSG00000186092	K562	0.668392
chr1	136993	137692	intergenic|chr1:136993-137692	intergenic	OR4F5	ENSG00000186092	K562	0.459354
chr1	202931	203431	intergenic|chr1:202931-203431	intergenic	FAM41C	ENSG00000230368	K562	0.424354
chr1	202931	203431	intergenic|chr1:202931-203431	intergenic	OR4F5	ENSG00000186092	K562	0.473634
chr1	204712	205587	intergenic|chr1:204712-205587	intergenic	FAM41C	ENSG00000230368	K562	0.306346
chr1	204712	205587	intergenic|chr1:204712-205587	intergenic	OR4F5	ENSG00000186092	K562	0.331946
chr1	706417	706917	intergenic|chr1:706417-706917	intergenic	FAM41C	ENSG00000230368	K562	0.302942
chr1	778493	778993	intergenic|chr1:778493-778993	intergenic	SAMD11	ENSG00000187634	K562	0.559898
chr1	778493	778993	intergenic|chr1:778493-778993	intergenic	FAM41C	ENSG00000230368	K562	0.597183
chr1	778493	778993	intergenic|chr1:778493-778993	intergenic	LINC01128	ENSG00000228794	K562	0.291141
chr1	778493	778993	intergenic|chr1:778493-778993	intergenic	LINC00115	ENSG00000225880	K562	0.290219
chr1	778493	778993	intergenic|chr1:778493-778993	intergenic	FAM87B	ENSG00000177757	K562	0.819185
chr1	810855	811355	intergenic|chr1:810855-811355	intergenic	FAM87B	ENSG00000177757	K562	0.502928
chr1	812434	812934	intergenic|chr1:812434-812934	intergenic	SAMD11	ENSG00000187634	K562	0.297362
chr1	812434	812934	intergenic|chr1:812434-812934	intergenic	FAM87B	ENSG00000177757	K562	0.891911
chr1	817120	817781	promoter|chr1:817120-817781	promoter	FAM87B	ENSG00000177757	K562	0.999193
chr1	817832	818332	promoter|chr1:817832-818332	promoter	FAM87B	ENSG00000177757	K562	0.999365
chr1	827272	827840	promoter|chr1:827272-827840	promoter	LINC01128	ENSG00000228794	K562	0.989344
chr1	827272	827840	promoter|chr1:827272-827840	promoter	LINC00115	ENSG00000225880	K562	0.989296
chr1	842725	843225	genic|chr1:842725-843225	genic	FAM41C	ENSG00000230368	K562	0.722112
chr1	869645	870145	genic|chr1:869645-870145	genic	FAM41C	ENSG00000230368	K562	0.570897
chr1	876552	877052	promoter|chr1:876552-877052	promoter	FAM41C	ENSG00000230368	K562	0.999985
chr1	904495	904995	intergenic|chr1:904495-904995	intergenic	SAMD11	ENSG00000187634	K562	0.513825
chr1	904495	904995	intergenic|chr1:904495-904995	intergenic	FAM41C	ENSG00000230368	K562	0.775163
chr1	906699	907199	intergenic|chr1:906699-907199	intergenic	SAMD11	ENSG00000187634	K562	0.537021
chr1	906699	907199	intergenic|chr1:906699-907199	intergenic	FAM41C	ENSG00000230368	K562	0.470949
chr1	911106	911606	intergenic|chr1:911106-911606	intergenic	SAMD11	ENSG00000187634	K562	0.468043
chr1	911106	911606	intergenic|chr1:911106-911606	intergenic	FAM41C	ENSG00000230368	K562	0.500017
chr1	920984	921484	intergenic|chr1:920984-921484	intergenic	SAMD11	ENSG00000187634	K562	0.94717
chr1	920984	921484	intergenic|chr1:920984-921484	intergenic	FAM41C	ENSG00000230368	K562	0.418505
chr1	923617	924117	intergenic|chr1:923617-924117	intergenic	SAMD11	ENSG00000187634	K562	0.79513
chr1	924624	925124	intergenic|chr1:924624-925124	intergenic	SAMD11	ENSG00000187634	K562	0.592036
chr1	925432	925990	promoter|chr1:925432-925990	promoter	SAMD11	ENSG00000187634	K562	0.999546
chr1	930087	930979	genic|chr1:930087-930979	genic	SAMD11	ENSG00000187634	K562	0.68386
chr1	935730	936230	genic|chr1:935730-936230	genic	SAMD11	ENSG00000187634	K562	0.398119
chr1	938031	938531	genic|chr1:938031-938531	genic	SAMD11	ENSG00000187634	K562	0.390569
chr1	939024	939524	genic|chr1:939024-939524	genic	SAMD11	ENSG00000187634	K562	0.559911
chr1	940088	940588	genic|chr1:940088-940588	genic	SAMD11	ENSG00000187634	K562	0.68248
chr1	941511	942011	genic|chr1:941511-942011	genic	SAMD11	ENSG00000187634	K562	0.567012
chr1	943064	943564	genic|chr1:943064-943564	genic	SAMD11	ENSG00000187634	K562	0.404329
chr1	959049	959598	promoter|chr1:959049-959598	promoter	NOC2L	ENSG00000188976	K562	0.996212
chr1	960296	960836	promoter|chr1:960296-960836	promoter	KLHL17	ENSG00000187961	K562	0.99755
chr1	961113	961613	genic|chr1:961113-961613	genic	PLEKHN1	ENSG00000187583	K562	0.42872
chr1	961113	961613	genic|chr1:961113-961613	genic	KLHL17	ENSG00000187961	K562	0.347818
chr1	965939	966746	promoter|chr1:965939-966746	promoter	PLEKHN1	ENSG00000187583	K562	0.998549
chr1	966751	967251	promoter|chr1:966751-967251	promoter	PLEKHN1	ENSG00000187583	K562	0.998674
chr1	975966	976466	genic|chr1:975966-976466	genic	PERM1	ENSG00000187642	K562	0.311436
chr1	976734	977825	genic|chr1:976734-977825	genic	PERM1	ENSG00000187642	K562	0.751916
chr1	978164	978664	genic|chr1:978164-978664	genic	PERM1	ENSG00000187642	K562	0.54695
chr1	981867	982367	promoter|chr1:981867-982367	promoter	PERM1	ENSG00000187642	K562	0.999979
chr1	983802	984581	intergenic|chr1:983802-984581	intergenic	PERM1	ENSG00000187642	K562	0.513889
chr1	988210	988710	intergenic|chr1:988210-988710	intergenic	PERM1	ENSG00000187642	K562	0.482282
chr1	998980	999879	promoter|chr1:998980-999879	promoter	HES4	ENSG00000188290	K562	0.998151
chr1	999922	1001134	promoter|chr1:999922-1001134	promoter	HES4	ENSG00000188290	K562	0.996818
chr1	1001721	1002221	intergenic|chr1:1001721-1002221	intergenic	ISG15	ENSG00000187608	K562	0.352419
chr1	1001721	1002221	intergenic|chr1:1001721-1002221	intergenic	HES4	ENSG00000188290	K562	0.56243
chr1	1001721	1002221	intergenic|chr1:1001721-1002221	intergenic	PERM1	ENSG00000187642	K562	0.512408
chr1	1004857	1005668	intergenic|chr1:1004857-1005668	intergenic	RNF223	ENSG00000237330	K562	0.327768
chr1	1004857	1005668	intergenic|chr1:1004857-1005668	intergenic	AGRN	ENSG00000188157	K562	0.431012
chr1	1004857	1005668	intergenic|chr1:1004857-1005668	intergenic	ISG15	ENSG00000187608	K562	0.842075
chr1	1004857	1005668	intergenic|chr1:1004857-1005668	intergenic	HES4	ENSG00000188290	K562	0.862842
chr1	1004857	1005668	intergenic|chr1:1004857-1005668	intergenic	PERM1	ENSG00000187642	K562	0.670466
chr1	1004857	1005668	intergenic|chr1:1004857-1005668	intergenic	FAM41C	ENSG00000230368	K562	0.573458
chr1	1013180	1013716	promoter|chr1:1013180-1013716	promoter	ISG15	ENSG00000187608	K562	0.998788
chr1	1013814	1014314	promoter|chr1:1013814-1014314	promoter	ISG15	ENSG00000187608	K562	0.997276
chr1	1019301	1019801	promoter|chr1:1019301-1019801	promoter	AGRN	ENSG00000188157	K562	0.997243
chr1	1019872	1020392	promoter|chr1:1019872-1020392	promoter	AGRN	ENSG00000188157	K562	0.998526
chr1	1020396	1021526	promoter|chr1:1020396-1021526	promoter	AGRN	ENSG00000188157	K562	0.99839
chr1	1024098	1024598	genic|chr1:1024098-1024598	genic	AGRN	ENSG00000188157	K562	0.630006
chr1	1032946	1033446	genic|chr1:1032946-1033446	genic	RNF223	ENSG00000237330	K562	0.283633
chr1	1032946	1033446	genic|chr1:1032946-1033446	genic	AGRN	ENSG00000188157	K562	0.35183
chr1	1057751	1058723	intergenic|chr1:1057751-1058723	intergenic	RNF223	ENSG00000237330	K562	0.709185
chr1	1057751	1058723	intergenic|chr1:1057751-1058723	intergenic	PERM1	ENSG00000187642	K562	0.285959
chr1	1058840	1059899	intergenic|chr1:1058840-1059899	intergenic	RNF223	ENSG00000237330	K562	0.61311
chr1	1061954	1062952	intergenic|chr1:1061954-1062952	intergenic	RNF223	ENSG00000237330	K562	0.757421
chr1	1061954	1062952	intergenic|chr1:1061954-1062952	intergenic	PERM1	ENSG00000187642	K562	0.431786
chr1	1063732	1064619	intergenic|chr1:1063732-1064619	intergenic	RNF223	ENSG00000237330	K562	0.909577
chr1	1063732	1064619	intergenic|chr1:1063732-1064619	intergenic	AGRN	ENSG00000188157	K562	0.454547
chr1	1063732	1064619	intergenic|chr1:1063732-1064619	intergenic	PERM1	ENSG00000187642	K562	0.70822
chr1	1065519	1066019	intergenic|chr1:1065519-1066019	intergenic	RNF223	ENSG00000237330	K562	0.940929
chr1	1065519	1066019	intergenic|chr1:1065519-1066019	intergenic	PERM1	ENSG00000187642	K562	0.329026
chr1	1067958	1068458	intergenic|chr1:1067958-1068458	intergenic	RNF223	ENSG00000237330	K562	0.817762
chr1	1069073	1069573	intergenic|chr1:1069073-1069573	intergenic	RNF223	ENSG00000237330	K562	0.909786
chr1	1069856	1070762	intergenic|chr1:1069856-1070762	intergenic	RNF223	ENSG00000237330	K562	0.906132
chr1	1074057	1074587	promoter|chr1:1074057-1074587	promoter	RNF223	ENSG00000237330	K562	0.999898
chr1	1078894	1081115	intergenic|chr1:1078894-1081115	intergenic	RNF223	ENSG00000237330	K562	0.897893
chr1	1109691	1110191	genic|chr1:1109691-1110191	genic	TNFRSF4	ENSG00000186827	K562	0.306383
chr1	1109691	1110191	genic|chr1:1109691-1110191	genic	C1orf159	ENSG00000131591	K562	0.709247
chr1	1109691	1110191	genic|chr1:1109691-1110191	genic	RNF223	ENSG00000237330	K562	0.65808
chr1	1109691	1110191	genic|chr1:1109691-1110191	genic	FAM41C	ENSG00000230368	K562	0.459155
chr1	1116035	1116606	promoter|chr1:1116035-1116606	promoter	C1orf159	ENSG00000131591	K562	0.998823
chr1	1135304	1135804	intergenic|chr1:1135304-1135804	intergenic	TNFRSF4	ENSG00000186827	K562	0.482294
chr1	1135304	1135804	intergenic|chr1:1135304-1135804	intergenic	RNF223	ENSG00000237330	K562	0.323603
chr1	1157326	1157826	intergenic|chr1:1157326-1157826	intergenic	TNFRSF4	ENSG00000186827	K562	0.495202
chr1	1157326	1157826	intergenic|chr1:1157326-1157826	intergenic	RNF223	ENSG00000237330	K562	0.288542
chr1	1200782	1201740	intergenic|chr1:1200782-1201740	intergenic	TNFRSF4	ENSG00000186827	K562	0.59262
chr1	1203844	1204344	genic|chr1:1203844-1204344	genic	TNFRSF4	ENSG00000186827	K562	0.349204
chr1	1207920	1208420	intergenic|chr1:1207920-1208420	intergenic	TNFRSF4	ENSG00000186827	K562	0.936062
chr1	1208823	1209323	intergenic|chr1:1208823-1209323	intergenic	TNFRSF4	ENSG00000186827	K562	0.683878
chr1	1209883	1210383	intergenic|chr1:1209883-1210383	intergenic	TNFRSF4	ENSG00000186827	K562	0.568726
chr1	1213462	1214418	promoter|chr1:1213462-1214418	promoter	TNFRSF4	ENSG00000186827	K562	0.999625
chr1	1230612	1231112	genic|chr1:1230612-1231112	genic	TNFRSF4	ENSG00000186827	K562	0.37148
chr1	1231292	1231792	promoter|chr1:1231292-1231792	promoter	B3GALT6	ENSG00000176022	K562	0.968182
chr1	1231292	1231792	promoter|chr1:1231292-1231792	promoter	SDF4	ENSG00000078808	K562	0.98537
chr1	1231817	1232757	promoter|chr1:1231817-1232757	promoter	B3GALT6	ENSG00000176022	K562	0.988302
chr1	1231817	1232757	promoter|chr1:1231817-1232757	promoter	SDF4	ENSG00000078808	K562	0.991744
chr1	1272840	1273583	promoter|chr1:1272840-1273583	promoter	UBE2J2	ENSG00000160087	K562	0.985755
chr1	1273604	1274137	promoter|chr1:1273604-1274137	promoter	UBE2J2	ENSG00000160087	K562	0.993432
chr1	1274167	1274667	promoter|chr1:1274167-1274667	promoter	UBE2J2	ENSG00000160087	K562	0.982754
chr1	1280185	1280701	promoter|chr1:1280185-1280701	promoter	SCNN1D	ENSG00000162572	K562	0.999839
chr1	1282824	1283324	genic|chr1:1282824-1283324	genic	SCNN1D	ENSG00000162572	K562	0.323935
chr1	1283776	1284276	genic|chr1:1283776-1284276	genic	SCNN1D	ENSG00000162572	K562	0.408129
chr1	1285545	1286045	genic|chr1:1285545-1286045	genic	SCNN1D	ENSG00000162572	K562	0.492112
chr1	1290086	1290586	genic|chr1:1290086-1290586	genic	SCNN1D	ENSG00000162572	K562	0.371898
chr1	1291138	1291638	genic|chr1:1291138-1291638	genic	SCNN1D	ENSG00000162572	K562	0.283495
chr1	1291765	1292265	genic|chr1:1291765-1292265	genic	SCNN1D	ENSG00000162572	K562	0.443761
chr1	1293774	1294274	genic|chr1:1293774-1294274	genic	SCNN1D	ENSG00000162572	K562	0.419427
chr1	1304862	1305362	genic|chr1:1304862-1305362	genic	TAS1R3	ENSG00000169962	K562	0.305844
chr1	1304862	1305362	genic|chr1:1304862-1305362	genic	PUSL1	ENSG00000169972	K562	0.372613
chr1	1304862	1305362	genic|chr1:1304862-1305362	genic	ACAP3	ENSG00000131584	K562	0.718415
chr1	1304862	1305362	genic|chr1:1304862-1305362	genic	SCNN1D	ENSG00000162572	K562	0.590469
chr1	1305503	1306500	genic|chr1:1305503-1306500	genic	DVL1	ENSG00000107404	K562	0.305173
chr1	1305503	1306500	genic|chr1:1305503-1306500	genic	TAS1R3	ENSG00000169962	K562	0.607484
chr1	1305503	1306500	genic|chr1:1305503-1306500	genic	CPTP	ENSG00000224051	K562	0.303162
chr1	1305503	1306500	genic|chr1:1305503-1306500	genic	INTS11	ENSG00000127054	K562	0.313419
chr1	1305503	1306500	genic|chr1:1305503-1306500	genic	PUSL1	ENSG00000169972	K562	0.671899
chr1	1305503	1306500	genic|chr1:1305503-1306500	genic	ACAP3	ENSG00000131584	K562	0.899715
chr1	1305503	1306500	genic|chr1:1305503-1306500	genic	SCNN1D	ENSG00000162572	K562	0.846884
chr1	1305503	1306500	genic|chr1:1305503-1306500	genic	FAM41C	ENSG00000230368	K562	0.320816
chr1	1307639	1308867	promoter|chr1:1307639-1308867	promoter	PUSL1	ENSG00000169972	K562	0.997783
chr1	1307639	1308867	promoter|chr1:1307639-1308867	promoter	ACAP3	ENSG00000131584	K562	0.999136
chr1	1315396	1316127	genic|chr1:1315396-1316127	genic	CPTP	ENSG00000224051	K562	0.319925
chr1	1315396	1316127	genic|chr1:1315396-1316127	genic	INTS11	ENSG00000127054	K562	0.330458
chr1	1318169	1318669	genic|chr1:1318169-1318669	genic	TAS1R3	ENSG00000169962	K562	0.30398
chr1	1318169	1318669	genic|chr1:1318169-1318669	genic	CPTP	ENSG00000224051	K562	0.318943
chr1	1318169	1318669	genic|chr1:1318169-1318669	genic	INTS11	ENSG00000127054	K562	0.329781
chr1	1324437	1325012	promoter|chr1:1324437-1325012	promoter	CPTP	ENSG00000224051	K562	0.989074
chr1	1324437	1325012	promoter|chr1:1324437-1325012	promoter	INTS11	ENSG00000127054	K562	0.989564
chr1	1331095	1331595	promoter|chr1:1331095-1331595	promoter	TAS1R3	ENSG00000169962	K562	0.999965
chr1	1333067	1334015	genic|chr1:1333067-1334015	genic	TAS1R3	ENSG00000169962	K562	0.696819
chr1	1334826	1335326	genic|chr1:1334826-1335326	genic	TAS1R3	ENSG00000169962	K562	0.495443
chr1	1337634	1338386	genic|chr1:1337634-1338386	genic	TAS1R3	ENSG00000169962	K562	0.519754
chr1	1344742	1345242	genic|chr1:1344742-1345242	genic	DVL1	ENSG00000107404	K562	0.647777
chr1	1344742	1345242	genic|chr1:1344742-1345242	genic	TAS1R3	ENSG00000169962	K562	0.728043
chr1	1347575	1348351	genic|chr1:1347575-1348351	genic	DVL1	ENSG00000107404	K562	0.726087
chr1	1347575	1348351	genic|chr1:1347575-1348351	genic	TAS1R3	ENSG00000169962	K562	0.479642
chr1	1348732	1350178	promoter|chr1:1348732-1350178	promoter	DVL1	ENSG00000107404	K562	0.998152
chr1	1358405	1359044	promoter|chr1:1358405-1359044	promoter	MXRA8	ENSG00000162576	K562	0.999057
chr1	1375188	1375720	promoter|chr1:1375188-1375720	promoter	AURKAIP1	ENSG00000175756	K562	0.993161
chr1	1398068	1398568	genic|chr1:1398068-1398568	genic	ATAD3C	ENSG00000215915	K562	0.330935
chr1	1399088	1400081	promoter|chr1:1399088-1400081	promoter	CCNL2	ENSG00000221978	K562	0.98458
chr1	1407063	1407564	promoter|chr1:1407063-1407564	promoter	MRPL20	ENSG00000242485	K562	0.996393
chr1	1407661	1408161	promoter|chr1:1407661-1408161	promoter	MRPL20	ENSG00000242485	K562	0.955543
chr1	1422844	1423344	intergenic|chr1:1422844-1423344	intergenic	LINC01770	ENSG00000225285	K562	0.399881
chr1	1433033	1433533	genic|chr1:1433033-1433533	genic	ATAD3C	ENSG00000215915	K562	0.46634
chr1	1433033	1433533	genic|chr1:1433033-1433533	genic	VWA1	ENSG00000179403	K562	0.836602
chr1	1433033	1433533	genic|chr1:1433033-1433533	genic	LINC01770	ENSG00000225285	K562	0.934104
chr1	1433735	1434235	promoter|chr1:1433735-1434235	promoter	LINC01770	ENSG00000225285	K562	0.999218
chr1	1434323	1434823	promoter|chr1:1434323-1434823	promoter	LINC01770	ENSG00000225285	K562	0.999944
chr1	1435272	1435937	promoter|chr1:1435272-1435937	promoter	VWA1	ENSG00000179403	K562	0.998003
chr1	1440824	1441554	genic|chr1:1440824-1441554	genic	ATAD3C	ENSG00000215915	K562	0.787825
chr1	1440824	1441554	genic|chr1:1440824-1441554	genic	VWA1	ENSG00000179403	K562	0.503581
chr1	1449438	1449938	promoter|chr1:1449438-1449938	promoter	ATAD3C	ENSG00000215915	K562	0.999948
chr1	1470836	1471336	promoter|chr1:1470836-1471336	promoter	ATAD3B	ENSG00000160072	K562	0.989571
chr1	1471451	1472004	promoter|chr1:1471451-1472004	promoter	ATAD3B	ENSG00000160072	K562	0.996444
chr1	1472160	1472660	promoter|chr1:1472160-1472660	promoter	ATAD3B	ENSG00000160072	K562	0.987692
chr1	1505385	1505885	intergenic|chr1:1505385-1505885	intergenic	ATAD3A	ENSG00000197785	K562	0.472743
chr1	1505385	1505885	intergenic|chr1:1505385-1505885	intergenic	ATAD3C	ENSG00000215915	K562	0.320724
chr1	1511526	1512392	promoter|chr1:1511526-1512392	promoter	ATAD3A	ENSG00000197785	K562	0.995687
chr1	1512546	1513046	promoter|chr1:1512546-1513046	promoter	ATAD3A	ENSG00000197785	K562	0.990909
chr1	1574377	1575646	promoter|chr1:1574377-1575646	promoter	SSU72	ENSG00000160075	K562	0.985821
chr1	1594548	1595048	intergenic|chr1:1594548-1595048	intergenic	FNDC10	ENSG00000228594	K562	0.326712
chr1	1596848	1597751	intergenic|chr1:1596848-1597751	intergenic	FNDC10	ENSG00000228594	K562	0.789552
chr1	1599485	1600936	promoter|chr1:1599485-1600936	promoter	FNDC10	ENSG00000228594	K562	0.999065
chr1	1602297	1602797	intergenic|chr1:1602297-1602797	intergenic	FNDC10	ENSG00000228594	K562	0.454221
chr1	1614134	1614928	promoter|chr1:1614134-1614928	promoter	MIB2	ENSG00000197530	K562	0.995329
chr1	1615121	1616046	promoter|chr1:1615121-1616046	promoter	MIB2	ENSG00000197530	K562	0.990015
chr1	1658955	1659455	genic|chr1:1658955-1659455	genic	FNDC10	ENSG00000228594	K562	0.46991
chr1	1658955	1659455	genic|chr1:1658955-1659455	genic	ATAD3C	ENSG00000215915	K562	0.385687
chr1	1692285	1693662	promoter|chr1:1692285-1693662	promoter	SLC35E2B	ENSG00000189339	K562	0.994516
chr1	1724170	1724815	promoter|chr1:1724170-1724815	promoter	CDK11A	ENSG00000008128	K562	0.991142
chr1	1724170	1724815	promoter|chr1:1724170-1724815	promoter	CDK11B	ENSG00000248333	K562	0.99102
chr1	1745564	1746921	promoter|chr1:1745564-1746921	promoter	SLC35E2	ENSG00000215790	K562	0.994183
chr1	1758748	1759248	genic|chr1:1758748-1759248	genic	NADK	ENSG00000008130	K562	0.315806
chr1	1758748	1759248	genic|chr1:1758748-1759248	genic	SLC35E2	ENSG00000215790	K562	0.534195
chr1	1777437	1779173	promoter|chr1:1777437-1779173	promoter	NADK	ENSG00000008130	K562	0.991497
chr1	1779916	1780823	intergenic|chr1:1779916-1780823	intergenic	CALML6	ENSG00000169885	K562	0.37249
chr1	1779916	1780823	intergenic|chr1:1779916-1780823	intergenic	NADK	ENSG00000008130	K562	0.65686
chr1	1781941	1782441	intergenic|chr1:1781941-1782441	intergenic	NADK	ENSG00000008130	K562	0.298986
chr1	1882981	1883888	genic|chr1:1882981-1883888	genic	CALML6	ENSG00000169885	K562	0.317934
chr1	1882981	1883888	genic|chr1:1882981-1883888	genic	GNB1	ENSG00000078369	K562	0.418478
chr1	1889719	1890545	genic|chr1:1889719-1890545	genic	CALML6	ENSG00000169885	K562	0.340564
chr1	1889719	1890545	genic|chr1:1889719-1890545	genic	GNB1	ENSG00000078369	K562	0.693613
chr1	1890867	1892000	promoter|chr1:1890867-1892000	promoter	GNB1	ENSG00000078369	K562	0.994685
chr1	1906137	1906637	intergenic|chr1:1906137-1906637	intergenic	TMEM52	ENSG00000178821	K562	0.445432
chr1	1906137	1906637	intergenic|chr1:1906137-1906637	intergenic	CALML6	ENSG00000169885	K562	0.923575
chr1	1906137	1906637	intergenic|chr1:1906137-1906637	intergenic	GNB1	ENSG00000078369	K562	0.295877
chr1	1908929	1909564	intergenic|chr1:1908929-1909564	intergenic	TMEM52	ENSG00000178821	K562	0.404359
chr1	1908929	1909564	intergenic|chr1:1908929-1909564	intergenic	CALML6	ENSG00000169885	K562	0.922063
chr1	1914576	1915076	promoter|chr1:1914576-1915076	promoter	CALML6	ENSG00000169885	K562	0.999982
chr1	1919051	1919780	promoter|chr1:1919051-1919780	promoter	TMEM52	ENSG00000178821	K562	0.99763
chr1	1996107	1996607	genic|chr1:1996107-1996607	genic	CFAP74	ENSG00000142609	K562	0.661746
chr1	2001804	2002304	genic|chr1:2001804-2002304	genic	CFAP74	ENSG00000142609	K562	0.726854
chr1	2003587	2004088	promoter|chr1:2003587-2004088	promoter	CFAP74	ENSG00000142609	K562	0.999801
chr1	2046397	2046897	intergenic|chr1:2046397-2046897	intergenic	PRKCZ	ENSG00000067606	K562	0.625587
chr1	2050074	2050719	promoter|chr1:2050074-2050719	promoter	PRKCZ	ENSG00000067606	K562	0.99903
chr1	2053109	2053609	genic|chr1:2053109-2053609	genic	PRKCZ	ENSG00000067606	K562	0.547158
chr1	2175684	2176425	genic|chr1:2175684-2176425	genic	FAAP20	ENSG00000162585	K562	0.445289
chr1	2175684	2176425	genic|chr1:2175684-2176425	genic	PRKCZ	ENSG00000067606	K562	0.341133
chr1	2180271	2180771	genic|chr1:2180271-2180771	genic	TNFRSF14	ENSG00000157873	K562	0.423599
chr1	2180271	2180771	genic|chr1:2180271-2180771	genic	SKI	ENSG00000157933	K562	0.66994
chr1	2180271	2180771	genic|chr1:2180271-2180771	genic	FAAP20	ENSG00000162585	K562	0.89769
chr1	2180271	2180771	genic|chr1:2180271-2180771	genic	PRKCZ	ENSG00000067606	K562	0.547143
chr1	2189439	2190296	genic|chr1:2189439-2190296	genic	FAAP20	ENSG00000162585	K562	0.870833
chr1	2194456	2195593	promoter|chr1:2194456-2195593	promoter	FAAP20	ENSG00000162585	K562	0.998089
chr1	2197776	2198276	intergenic|chr1:2197776-2198276	intergenic	SKI	ENSG00000157933	K562	0.732181
chr1	2197776	2198276	intergenic|chr1:2197776-2198276	intergenic	FAAP20	ENSG00000162585	K562	0.848818
chr1	2197776	2198276	intergenic|chr1:2197776-2198276	intergenic	PRKCZ	ENSG00000067606	K562	0.370308
chr1	2199173	2199673	intergenic|chr1:2199173-2199673	intergenic	SKI	ENSG00000157933	K562	0.775618
chr1	2199173	2199673	intergenic|chr1:2199173-2199673	intergenic	FAAP20	ENSG00000162585	K562	0.912172
chr1	2199173	2199673	intergenic|chr1:2199173-2199673	intergenic	PRKCZ	ENSG00000067606	K562	0.415976
chr1	2204607	2205547	intergenic|chr1:2204607-2205547	intergenic	SKI	ENSG00000157933	K562	0.820244
chr1	2204607	2205547	intergenic|chr1:2204607-2205547	intergenic	FAAP20	ENSG00000162585	K562	0.540356
chr1	2207080	2207580	intergenic|chr1:2207080-2207580	intergenic	SKI	ENSG00000157933	K562	0.538715
chr1	2212378	2212878	intergenic|chr1:2212378-2212878	intergenic	SKI	ENSG00000157933	K562	0.599928
chr1	2227585	2228085	intergenic|chr1:2227585-2228085	intergenic	SKI	ENSG00000157933	K562	0.948278
chr1	2227585	2228085	intergenic|chr1:2227585-2228085	intergenic	PRKCZ	ENSG00000067606	K562	0.29901
chr1	2228444	2228944	promoter|chr1:2228444-2228944	promoter	SKI	ENSG00000157933	K562	0.999955
chr1	2229084	2229584	promoter|chr1:2229084-2229584	promoter	SKI	ENSG00000157933	K562	0.998176
chr1	2231084	2231584	genic|chr1:2231084-2231584	genic	SKI	ENSG00000157933	K562	0.575247
chr1	2231838	2232338	genic|chr1:2231838-2232338	genic	SKI	ENSG00000157933	K562	0.548412
chr1	2232830	2233330	genic|chr1:2232830-2233330	genic	SKI	ENSG00000157933	K562	0.816244
chr1	2255675	2256479	genic|chr1:2255675-2256479	genic	SKI	ENSG00000157933	K562	0.616626
chr1	2391427	2392024	promoter|chr1:2391427-2392024	promoter	RER1	ENSG00000157916	K562	0.993626
chr1	2391427	2392024	promoter|chr1:2391427-2392024	promoter	MORN1	ENSG00000116151	K562	0.99773
chr1	2412057	2413256	promoter|chr1:2412057-2413256	promoter	PEX10	ENSG00000157911	K562	0.990838
chr1	2413831	2414817	intergenic|chr1:2413831-2414817	intergenic	TNFRSF14	ENSG00000157873	K562	0.401235
chr1	2413831	2414817	intergenic|chr1:2413831-2414817	intergenic	PEX10	ENSG00000157911	K562	0.331891
chr1	2526046	2526878	promoter|chr1:2526046-2526878	promoter	PANK4	ENSG00000157881	K562	0.994023
chr1	2540830	2541330	intergenic|chr1:2540830-2541330	intergenic	TNFRSF14	ENSG00000157873	K562	0.33591
chr1	2541497	2541997	intergenic|chr1:2541497-2541997	intergenic	FAM213B	ENSG00000157870	K562	0.409708
chr1	2541497	2541997	intergenic|chr1:2541497-2541997	intergenic	TNFRSF14	ENSG00000157873	K562	0.925724
chr1	2541497	2541997	intergenic|chr1:2541497-2541997	intergenic	PANK4	ENSG00000157881	K562	0.779528
chr1	2544318	2545290	intergenic|chr1:2544318-2545290	intergenic	TNFRSF14	ENSG00000157873	K562	0.889169
chr1	2544318	2545290	intergenic|chr1:2544318-2545290	intergenic	PANK4	ENSG00000157881	K562	0.671543
chr1	2545887	2546577	intergenic|chr1:2545887-2546577	intergenic	TNFRSF14	ENSG00000157873	K562	0.873817
chr1	2545887	2546577	intergenic|chr1:2545887-2546577	intergenic	PANK4	ENSG00000157881	K562	0.463227
chr1	2546813	2547313	intergenic|chr1:2546813-2547313	intergenic	TNFRSF14	ENSG00000157873	K562	0.822113
chr1	2546813	2547313	intergenic|chr1:2546813-2547313	intergenic	PANK4	ENSG00000157881	K562	0.384308
chr1	2547945	2548445	intergenic|chr1:2547945-2548445	intergenic	TNFRSF14	ENSG00000157873	K562	0.642413
chr1	2548645	2549145	intergenic|chr1:2548645-2549145	intergenic	TNFRSF14	ENSG00000157873	K562	0.789069
chr1	2548645	2549145	intergenic|chr1:2548645-2549145	intergenic	PANK4	ENSG00000157881	K562	0.379551
chr1	2556114	2557605	promoter|chr1:2556114-2557605	promoter	TNFRSF14	ENSG00000157873	K562	0.9991
chr1	2560215	2561143	genic|chr1:2560215-2561143	genic	TNFRSF14	ENSG00000157873	K562	0.491906
chr1	2585669	2586169	intergenic|chr1:2585669-2586169	intergenic	FAM213B	ENSG00000157870	K562	0.953372
chr1	2585669	2586169	intergenic|chr1:2585669-2586169	intergenic	TNFRSF14	ENSG00000157873	K562	0.608529
chr1	2586267	2586999	promoter|chr1:2586267-2586999	promoter	FAM213B	ENSG00000157870	K562	0.998198
chr1	3613338	3613838	intergenic|chr1:3613338-3613838	intergenic	TPRG1L	ENSG00000158109	K562	0.346742
chr1	3615077	3615577	intergenic|chr1:3615077-3615577	intergenic	TPRG1L	ENSG00000158109	K562	0.303442
chr1	3618926	3619426	intergenic|chr1:3618926-3619426	intergenic	TPRG1L	ENSG00000158109	K562	0.862936
chr1	3621092	3621592	intergenic|chr1:3621092-3621592	intergenic	TPRG1L	ENSG00000158109	K562	0.549579
chr1	3624580	3625241	promoter|chr1:3624580-3625241	promoter	TPRG1L	ENSG00000158109	K562	0.999024
chr1	3625509	3626009	genic|chr1:3625509-3626009	genic	TPRG1L	ENSG00000158109	K562	0.89016
chr1	3649857	3650391	promoter|chr1:3649857-3650391	promoter	WRAP73	ENSG00000116213	K562	0.996367
chr1	3652018	3652814	promoter|chr1:3652018-3652814	promoter	TP73	ENSG00000078900	K562	0.998933
chr1	3653171	3653671	genic|chr1:3653171-3653671	genic	TP73	ENSG00000078900	K562	0.842163
chr1	3746075	3746924	intergenic|chr1:3746075-3746924	intergenic	CCDC27	ENSG00000162592	K562	0.925128
chr1	3747149	3747649	intergenic|chr1:3747149-3747649	intergenic	CCDC27	ENSG00000162592	K562	0.901288
chr1	3748393	3748893	intergenic|chr1:3748393-3748893	intergenic	CCDC27	ENSG00000162592	K562	0.859586
chr1	3750690	3751190	intergenic|chr1:3750690-3751190	intergenic	CCDC27	ENSG00000162592	K562	0.897741
chr1	3752150	3752650	promoter|chr1:3752150-3752650	promoter	CCDC27	ENSG00000162592	K562	0.999984
chr1	3756317	3756817	genic|chr1:3756317-3756817	genic	CCDC27	ENSG00000162592	K562	0.659387
chr1	3759696	3760196	genic|chr1:3759696-3760196	genic	SMIM1	ENSG00000235169	K562	0.31086
chr1	3759696	3760196	genic|chr1:3759696-3760196	genic	CCDC27	ENSG00000162592	K562	0.950622
chr1	3771915	3773036	promoter|chr1:3771915-3773036	promoter	SMIM1	ENSG00000235169	K562	0.995841
chr1	3773202	3773702	promoter|chr1:3773202-3773702	promoter	SMIM1	ENSG00000235169	K562	0.997923
chr1	3773860	3774360	genic|chr1:3773860-3774360	genic	SMIM1	ENSG00000235169	K562	0.763023
chr1	3773860	3774360	genic|chr1:3773860-3774360	genic	CCDC27	ENSG00000162592	K562	0.74
chr1	3774746	3776381	genic|chr1:3774746-3776381	genic	LINC01777	ENSG00000235054	K562	0.486075
chr1	3774746	3776381	genic|chr1:3774746-3776381	genic	LINC01346	ENSG00000233304	K562	0.631617
chr1	3774746	3776381	genic|chr1:3774746-3776381	genic	DFFB	ENSG00000169598	K562	0.484248
chr1	3774746	3776381	genic|chr1:3774746-3776381	genic	LRRC47	ENSG00000130764	K562	0.474212
chr1	3774746	3776381	genic|chr1:3774746-3776381	genic	SMIM1	ENSG00000235169	K562	0.980519
chr1	3774746	3776381	genic|chr1:3774746-3776381	genic	CCDC27	ENSG00000162592	K562	0.959306
chr1	3774746	3776381	genic|chr1:3774746-3776381	genic	TP73	ENSG00000078900	K562	0.647247
chr1	3774746	3776381	genic|chr1:3774746-3776381	genic	TPRG1L	ENSG00000158109	K562	0.388365
chr1	3793557	3794057	genic|chr1:3793557-3794057	genic	LRRC47	ENSG00000130764	K562	0.33462
chr1	3793557	3794057	genic|chr1:3793557-3794057	genic	SMIM1	ENSG00000235169	K562	0.331882
chr1	3793557	3794057	genic|chr1:3793557-3794057	genic	CCDC27	ENSG00000162592	K562	0.306339
chr1	3796254	3797119	promoter|chr1:3796254-3797119	promoter	LRRC47	ENSG00000130764	K562	0.990439
chr1	3803907	3805751	intergenic|chr1:3803907-3805751	intergenic	LINC01346	ENSG00000233304	K562	0.349314
chr1	3803907	3805751	intergenic|chr1:3803907-3805751	intergenic	LRRC47	ENSG00000130764	K562	0.582905
chr1	3803907	3805751	intergenic|chr1:3803907-3805751	intergenic	SMIM1	ENSG00000235169	K562	0.314871
chr1	3803907	3805751	intergenic|chr1:3803907-3805751	intergenic	CCDC27	ENSG00000162592	K562	0.537121
chr1	3856983	3857598	promoter|chr1:3856983-3857598	promoter	DFFB	ENSG00000169598	K562	0.998317
chr1	3856983	3857598	promoter|chr1:3856983-3857598	promoter	CEP104	ENSG00000116198	K562	0.988705
chr1	3869829	3870329	genic|chr1:3869829-3870329	genic	LINC01346	ENSG00000233304	K562	0.310318
chr1	3869829	3870329	genic|chr1:3869829-3870329	genic	DFFB	ENSG00000169598	K562	0.466908
chr1	3899484	3899984	promoter|chr1:3899484-3899984	promoter	LINC01134	ENSG00000236423	K562	0.987982
chr1	3899484	3899984	promoter|chr1:3899484-3899984	promoter	C1orf174	ENSG00000198912	K562	0.972403
chr1	3900025	3901089	promoter|chr1:3900025-3901089	promoter	LINC01134	ENSG00000236423	K562	0.993965
chr1	3900025	3901089	promoter|chr1:3900025-3901089	promoter	C1orf174	ENSG00000198912	K562	0.983697
chr1	3901160	3901660	genic|chr1:3901160-3901660	genic	LINC01777	ENSG00000235054	K562	0.422487
chr1	3901160	3901660	genic|chr1:3901160-3901660	genic	LINC01346	ENSG00000233304	K562	0.789324
chr1	3901160	3901660	genic|chr1:3901160-3901660	genic	LINC01134	ENSG00000236423	K562	0.358271
chr1	3940361	3940861	promoter|chr1:3940361-3940861	promoter	LINC01346	ENSG00000233304	K562	0.999966
chr1	3975800	3976615	intergenic|chr1:3975800-3976615	intergenic	LINC01346	ENSG00000233304	K562	0.343694
chr1	3976746	3977568	intergenic|chr1:3976746-3977568	intergenic	LINC01346	ENSG00000233304	K562	0.328834
chr1	4411790	4412300	promoter|chr1:4411790-4412300	promoter	LINC01777	ENSG00000235054	K562	0.999667
chr1	5917600	5918100	genic|chr1:5917600-5918100	genic	LINC01777	ENSG00000235054	K562	0.414356
chr1	5917600	5918100	genic|chr1:5917600-5918100	genic	NPHP4	ENSG00000131697	K562	0.488739
chr1	5980349	5980849	genic|chr1:5980349-5980849	genic	NPHP4	ENSG00000131697	K562	0.338815
chr1	5983373	5983873	genic|chr1:5983373-5983873	genic	NPHP4	ENSG00000131697	K562	0.3654
chr1	5992223	5992826	promoter|chr1:5992223-5992826	promoter	NPHP4	ENSG00000131697	K562	0.998556
chr1	5993583	5994083	intergenic|chr1:5993583-5994083	intergenic	LINC01777	ENSG00000235054	K562	0.421265
chr1	5993583	5994083	intergenic|chr1:5993583-5994083	intergenic	NPHP4	ENSG00000131697	K562	0.957779
chr1	6006851	6007801	intergenic|chr1:6006851-6007801	intergenic	NPHP4	ENSG00000131697	K562	0.377613
chr1	6199369	6199939	promoter|chr1:6199369-6199939	promoter	RPL22	ENSG00000116251	K562	0.989416
chr1	6204531	6205594	intergenic|chr1:6204531-6205594	intergenic	RPL22	ENSG00000116251	K562	0.283414
chr1	6204531	6205594	intergenic|chr1:6204531-6205594	intergenic	RNF207	ENSG00000158286	K562	0.940072
chr1	6204531	6205594	intergenic|chr1:6204531-6205594	intergenic	LINC00337	ENSG00000225077	K562	0.494688
chr1	6204531	6205594	intergenic|chr1:6204531-6205594	intergenic	GPR153	ENSG00000158292	K562	0.466632
chr1	6205810	6206542	promoter|chr1:6205810-6206542	promoter	RNF207	ENSG00000158286	K562	0.998669
chr1	6208608	6209108	genic|chr1:6208608-6209108	genic	RNF207	ENSG00000158286	K562	0.616984
chr1	6209156	6209656	genic|chr1:6209156-6209656	genic	RNF207	ENSG00000158286	K562	0.707825
chr1	6234758	6235258	genic|chr1:6234758-6235258	genic	LINC00337	ENSG00000225077	K562	0.561356
chr1	6235734	6236489	promoter|chr1:6235734-6236489	promoter	ICMT	ENSG00000116237	K562	0.990258
chr1	6235734	6236489	promoter|chr1:6235734-6236489	promoter	LINC00337	ENSG00000225077	K562	0.998349
chr1	6244991	6245491	genic|chr1:6244991-6245491	genic	GPR153	ENSG00000158292	K562	0.477252
chr1	6246656	6247156	intergenic|chr1:6246656-6247156	intergenic	GPR153	ENSG00000158292	K562	0.383374
chr1	6249959	6250459	genic|chr1:6249959-6250459	genic	GPR153	ENSG00000158292	K562	0.299653
chr1	6255264	6255764	genic|chr1:6255264-6255764	genic	GPR153	ENSG00000158292	K562	0.900203
chr1	6258594	6259094	genic|chr1:6258594-6259094	genic	GPR153	ENSG00000158292	K562	0.552602
chr1	6259874	6262126	promoter|chr1:6259874-6262126	promoter	GPR153	ENSG00000158292	K562	0.999462
chr1	6267834	6268334	genic|chr1:6267834-6268334	genic	GPR153	ENSG00000158292	K562	0.609335
chr1	6268352	6268852	genic|chr1:6268352-6268852	genic	GPR153	ENSG00000158292	K562	0.4805
chr1	6269970	6270470	genic|chr1:6269970-6270470	genic	GPR153	ENSG00000158292	K562	0.383513
chr1	6273277	6273777	genic|chr1:6273277-6273777	genic	GPR153	ENSG00000158292	K562	0.4967
chr1	6276356	6276856	genic|chr1:6276356-6276856	genic	GPR153	ENSG00000158292	K562	0.355063
chr1	6316889	6317829	genic|chr1:6316889-6317829	genic	GPR153	ENSG00000158292	K562	0.35972
chr1	6343362	6343862	genic|chr1:6343362-6343862	genic	GPR153	ENSG00000158292	K562	0.309662
chr1	6359661	6360161	genic|chr1:6359661-6360161	genic	GPR153	ENSG00000158292	K562	0.318611
chr1	6359661	6360161	genic|chr1:6359661-6360161	genic	HES2	ENSG00000069812	K562	0.314294
chr1	6392788	6394336	promoter|chr1:6392788-6394336	promoter	ACOT7	ENSG00000097021	K562	0.963835
chr1	6404583	6405083	intergenic|chr1:6404583-6405083	intergenic	HES2	ENSG00000069812	K562	0.336097
chr1	6414016	6414753	intergenic|chr1:6414016-6414753	intergenic	HES2	ENSG00000069812	K562	0.722617
chr1	6414016	6414753	intergenic|chr1:6414016-6414753	intergenic	ESPN	ENSG00000187017	K562	0.308624
chr1	6419669	6421070	promoter|chr1:6419669-6421070	promoter	HES2	ENSG00000069812	K562	0.999545
chr1	6423391	6423891	intergenic|chr1:6423391-6423891	intergenic	HES2	ENSG00000069812	K562	0.827526
chr1	6423391	6423891	intergenic|chr1:6423391-6423891	intergenic	ESPN	ENSG00000187017	K562	0.811532
chr1	6424536	6425037	promoter|chr1:6424536-6425037	promoter	ESPN	ENSG00000187017	K562	0.999598
chr1	6426251	6426751	genic|chr1:6426251-6426751	genic	HES2	ENSG00000069812	K562	0.750456
chr1	6426251	6426751	genic|chr1:6426251-6426751	genic	ESPN	ENSG00000187017	K562	0.915764
chr1	6427907	6428407	genic|chr1:6427907-6428407	genic	HES2	ENSG00000069812	K562	0.40284
chr1	6427907	6428407	genic|chr1:6427907-6428407	genic	ESPN	ENSG00000187017	K562	0.734881
chr1	6429644	6430468	genic|chr1:6429644-6430468	genic	GPR153	ENSG00000158292	K562	0.317993
chr1	6429644	6430468	genic|chr1:6429644-6430468	genic	HES2	ENSG00000069812	K562	0.825216
chr1	6429644	6430468	genic|chr1:6429644-6430468	genic	ESPN	ENSG00000187017	K562	0.932103
chr1	6437948	6438448	genic|chr1:6437948-6438448	genic	ESPN	ENSG00000187017	K562	0.515828
chr1	6440203	6441020	genic|chr1:6440203-6441020	genic	ESPN	ENSG00000187017	K562	0.287228
chr1	6470512	6471853	genic|chr1:6470512-6471853	genic	ESPN	ENSG00000187017	K562	0.302582
chr1	6486404	6486904	genic|chr1:6486404-6486904	genic	PLEKHG5	ENSG00000171680	K562	0.769544
chr1	6489800	6490300	genic|chr1:6489800-6490300	genic	PLEKHG5	ENSG00000171680	K562	0.627404
chr1	6490336	6490836	genic|chr1:6490336-6490836	genic	PLEKHG5	ENSG00000171680	K562	0.563139
chr1	6491451	6491951	promoter|chr1:6491451-6491951	promoter	PLEKHG5	ENSG00000171680	K562	0.99993
chr1	6498544	6499044	intergenic|chr1:6498544-6499044	intergenic	PLEKHG5	ENSG00000171680	K562	0.35125
chr1	6517449	6517949	intergenic|chr1:6517449-6517949	intergenic	PLEKHG5	ENSG00000171680	K562	0.34155
chr1	6553829	6554848	promoter|chr1:6553829-6554848	promoter	NOL9	ENSG00000162408	K562	0.990481
chr1	6553829	6554848	promoter|chr1:6553829-6554848	promoter	TAS1R1	ENSG00000173662	K562	0.997379
chr1	6555027	6555527	promoter|chr1:6555027-6555527	promoter	NOL9	ENSG00000162408	K562	0.997205
chr1	6555027	6555527	promoter|chr1:6555027-6555527	promoter	TAS1R1	ENSG00000173662	K562	0.999948
chr1	6561819	6562319	genic|chr1:6561819-6562319	genic	TAS1R1	ENSG00000173662	K562	0.498805
chr1	6579665	6580240	promoter|chr1:6579665-6580240	promoter	ZBTB48	ENSG00000204859	K562	0.996557
chr1	6580769	6581269	genic|chr1:6580769-6581269	genic	ZBTB48	ENSG00000204859	K562	0.332907
chr1	6581794	6582294	genic|chr1:6581794-6582294	genic	ZBTB48	ENSG00000204859	K562	0.442853
chr1	6584588	6585569	genic|chr1:6584588-6585569	genic	ZBTB48	ENSG00000204859	K562	0.355872
chr1	6600974	6601474	genic|chr1:6600974-6601474	genic	NOL9	ENSG00000162408	K562	0.358141
chr1	6600974	6601474	genic|chr1:6600974-6601474	genic	TAS1R1	ENSG00000173662	K562	0.62169
chr1	6600974	6601474	genic|chr1:6600974-6601474	genic	ZBTB48	ENSG00000204859	K562	0.48177
chr1	6600974	6601474	genic|chr1:6600974-6601474	genic	KLHL21	ENSG00000162413	K562	0.868968
chr1	6600974	6601474	genic|chr1:6600974-6601474	genic	PHF13	ENSG00000116273	K562	0.817443
chr1	6600974	6601474	genic|chr1:6600974-6601474	genic	THAP3	ENSG00000041988	K562	0.617023
chr1	6602648	6603274	promoter|chr1:6602648-6603274	promoter	KLHL21	ENSG00000162413	K562	0.999056
chr1	6603329	6603829	promoter|chr1:6603329-6603829	promoter	KLHL21	ENSG00000162413	K562	0.994869
chr1	6603850	6604350	intergenic|chr1:6603850-6604350	intergenic	TAS1R1	ENSG00000173662	K562	0.487527
chr1	6603850	6604350	intergenic|chr1:6603850-6604350	intergenic	ZBTB48	ENSG00000204859	K562	0.303143
chr1	6603850	6604350	intergenic|chr1:6603850-6604350	intergenic	KLHL21	ENSG00000162413	K562	0.84145
chr1	6603850	6604350	intergenic|chr1:6603850-6604350	intergenic	PHF13	ENSG00000116273	K562	0.827702
chr1	6603850	6604350	intergenic|chr1:6603850-6604350	intergenic	THAP3	ENSG00000041988	K562	0.594295
chr1	6609676	6610176	intergenic|chr1:6609676-6610176	intergenic	KLHL21	ENSG00000162413	K562	0.380656
chr1	6609676	6610176	intergenic|chr1:6609676-6610176	intergenic	PHF13	ENSG00000116273	K562	0.530283
chr1	6612945	6613945	promoter|chr1:6612945-6613945	promoter	PHF13	ENSG00000116273	K562	0.998965
chr1	6614500	6615000	genic|chr1:6614500-6615000	genic	PHF13	ENSG00000116273	K562	0.443487
chr1	6624587	6626256	promoter|chr1:6624587-6626256	promoter	THAP3	ENSG00000041988	K562	0.996679
chr1	6700999	6702156	promoter|chr1:6700999-6702156	promoter	DNAJC11	ENSG00000007923	K562	0.985436
chr1	6704126	6704626	intergenic|chr1:6704126-6704626	intergenic	DNAJC11	ENSG00000007923	K562	0.387719
chr1	6704126	6704626	intergenic|chr1:6704126-6704626	intergenic	LINC01672	ENSG00000228750	K562	0.54429
chr1	6714443	6714943	intergenic|chr1:6714443-6714943	intergenic	LINC01672	ENSG00000228750	K562	0.295483
chr1	6719938	6720438	intergenic|chr1:6719938-6720438	intergenic	LINC01672	ENSG00000228750	K562	0.880975
chr1	6724028	6724994	promoter|chr1:6724028-6724994	promoter	LINC01672	ENSG00000228750	K562	0.999721
chr1	6727398	6727898	genic|chr1:6727398-6727898	genic	LINC01672	ENSG00000228750	K562	0.767961
chr1	6784366	6784866	promoter|chr1:6784366-6784866	promoter	CAMTA1	ENSG00000171735	K562	0.996754
chr1	6784935	6785573	promoter|chr1:6784935-6785573	promoter	CAMTA1	ENSG00000171735	K562	0.996621
chr1	7769858	7770358	intergenic|chr1:7769858-7770358	intergenic	VAMP3	ENSG00000049245	K562	0.80669
chr1	7769858	7770358	intergenic|chr1:7769858-7770358	intergenic	PER3	ENSG00000049246	K562	0.730006
chr1	7771007	7772547	promoter|chr1:7771007-7772547	promoter	VAMP3	ENSG00000049245	K562	0.989399
chr1	7783324	7783824	intergenic|chr1:7783324-7783824	intergenic	PER3	ENSG00000049246	K562	0.758506
chr1	7783873	7784678	promoter|chr1:7783873-7784678	promoter	PER3	ENSG00000049246	K562	0.998791
chr1	7826319	7826819	genic|chr1:7826319-7826819	genic	UTS2	ENSG00000049247	K562	0.356279
chr1	7827151	7828145	genic|chr1:7827151-7828145	genic	UTS2	ENSG00000049247	K562	0.724958
chr1	7827151	7828145	genic|chr1:7827151-7828145	genic	TNFRSF9	ENSG00000049249	K562	0.32634
chr1	7831375	7831875	genic|chr1:7831375-7831875	genic	UTS2	ENSG00000049247	K562	0.518057
chr1	7849606	7850106	genic|chr1:7849606-7850106	genic	UTS2	ENSG00000049247	K562	0.874782
chr1	7850821	7851321	genic|chr1:7850821-7851321	genic	UTS2	ENSG00000049247	K562	0.536784
chr1	7852769	7853294	promoter|chr1:7852769-7853294	promoter	UTS2	ENSG00000049247	K562	0.999795
chr1	7856319	7856819	intergenic|chr1:7856319-7856819	intergenic	UTS2	ENSG00000049247	K562	0.310948
chr1	7863720	7864406	intergenic|chr1:7863720-7864406	intergenic	UTS2	ENSG00000049247	K562	0.373037
chr1	7864724	7865568	intergenic|chr1:7864724-7865568	intergenic	UTS2	ENSG00000049247	K562	0.314955
chr1	7932715	7933215	genic|chr1:7932715-7933215	genic	TNFRSF9	ENSG00000049249	K562	0.369605
chr1	7940672	7941172	genic|chr1:7940672-7941172	genic	TNFRSF9	ENSG00000049249	K562	0.966079
chr1	7941198	7941919	genic|chr1:7941198-7941919	genic	TNFRSF9	ENSG00000049249	K562	0.899152
chr1	7942220	7942720	promoter|chr1:7942220-7942720	promoter	TNFRSF9	ENSG00000049249	K562	0.999276
chr1	7942915	7943415	promoter|chr1:7942915-7943415	promoter	TNFRSF9	ENSG00000049249	K562	0.999987
chr1	7951434	7951934	intergenic|chr1:7951434-7951934	intergenic	TNFRSF9	ENSG00000049249	K562	0.747973
chr1	7954001	7954501	intergenic|chr1:7954001-7954501	intergenic	UTS2	ENSG00000049247	K562	0.322944
chr1	7954001	7954501	intergenic|chr1:7954001-7954501	intergenic	TNFRSF9	ENSG00000049249	K562	0.976468
chr1	7954001	7954501	intergenic|chr1:7954001-7954501	intergenic	ERRFI1	ENSG00000116285	K562	0.346486
chr1	7954001	7954501	intergenic|chr1:7954001-7954501	intergenic	SLC45A1	ENSG00000162426	K562	0.470305
chr1	7961310	7962152	promoter|chr1:7961310-7962152	promoter	PARK7	ENSG00000116288	K562	0.986418
chr1	7982229	7982729	genic|chr1:7982229-7982729	genic	ERRFI1	ENSG00000116285	K562	0.343469
chr1	7982229	7982729	genic|chr1:7982229-7982729	genic	SLC45A1	ENSG00000162426	K562	0.382752
chr1	8004673	8005633	intergenic|chr1:8004673-8005633	intergenic	TNFRSF9	ENSG00000049249	K562	0.52917
chr1	8004673	8005633	intergenic|chr1:8004673-8005633	intergenic	ERRFI1	ENSG00000116285	K562	0.92734
chr1	8004673	8005633	intergenic|chr1:8004673-8005633	intergenic	LINC01714	ENSG00000227634	K562	0.362068
chr1	8004673	8005633	intergenic|chr1:8004673-8005633	intergenic	SLC45A1	ENSG00000162426	K562	0.795129
chr1	8014360	8014860	genic|chr1:8014360-8014860	genic	ERRFI1	ENSG00000116285	K562	0.351329
chr1	8014913	8015413	genic|chr1:8014913-8015413	genic	ERRFI1	ENSG00000116285	K562	0.537218
chr1	8014913	8015413	genic|chr1:8014913-8015413	genic	SLC45A1	ENSG00000162426	K562	0.641831
chr1	8026083	8026632	promoter|chr1:8026083-8026632	promoter	ERRFI1	ENSG00000116285	K562	0.999588
chr1	8031150	8031650	intergenic|chr1:8031150-8031650	intergenic	ERRFI1	ENSG00000116285	K562	0.285832
chr1	8076918	8078063	intergenic|chr1:8076918-8078063	intergenic	LINC01714	ENSG00000227634	K562	0.283851
chr1	8076918	8078063	intergenic|chr1:8076918-8078063	intergenic	SLC45A1	ENSG00000162426	K562	0.393862
chr1	8121267	8121767	intergenic|chr1:8121267-8121767	intergenic	LINC01714	ENSG00000227634	K562	0.30383
chr1	8121267	8121767	intergenic|chr1:8121267-8121767	intergenic	SLC45A1	ENSG00000162426	K562	0.444024
chr1	8122064	8123114	intergenic|chr1:8122064-8123114	intergenic	LINC01777	ENSG00000235054	K562	0.389403
chr1	8122064	8123114	intergenic|chr1:8122064-8123114	intergenic	UTS2	ENSG00000049247	K562	0.337259
chr1	8122064	8123114	intergenic|chr1:8122064-8123114	intergenic	TNFRSF9	ENSG00000049249	K562	0.691755
chr1	8122064	8123114	intergenic|chr1:8122064-8123114	intergenic	ERRFI1	ENSG00000116285	K562	0.926709
chr1	8122064	8123114	intergenic|chr1:8122064-8123114	intergenic	LINC01714	ENSG00000227634	K562	0.922099
chr1	8122064	8123114	intergenic|chr1:8122064-8123114	intergenic	SLC45A1	ENSG00000162426	K562	0.959251
chr1	8122064	8123114	intergenic|chr1:8122064-8123114	intergenic	SLC2A7	ENSG00000197241	K562	0.514834
chr1	8122064	8123114	intergenic|chr1:8122064-8123114	intergenic	SLC2A5	ENSG00000142583	K562	0.456234
chr1	8167151	8167749	intergenic|chr1:8167151-8167749	intergenic	LINC01714	ENSG00000227634	K562	0.414569
chr1	8169682	8170182	intergenic|chr1:8169682-8170182	intergenic	LINC01714	ENSG00000227634	K562	0.342547
chr1	8197388	8198198	intergenic|chr1:8197388-8198198	intergenic	TNFRSF9	ENSG00000049249	K562	0.448977
chr1	8197388	8198198	intergenic|chr1:8197388-8198198	intergenic	ERRFI1	ENSG00000116285	K562	0.705703
chr1	8197388	8198198	intergenic|chr1:8197388-8198198	intergenic	LINC01714	ENSG00000227634	K562	0.986004
chr1	8197388	8198198	intergenic|chr1:8197388-8198198	intergenic	SLC45A1	ENSG00000162426	K562	0.772917
chr1	8197388	8198198	intergenic|chr1:8197388-8198198	intergenic	SLC2A7	ENSG00000197241	K562	0.35168
chr1	8208421	8208921	promoter|chr1:8208421-8208921	promoter	LINC01714	ENSG00000227634	K562	0.999982
chr1	8211876	8212376	genic|chr1:8211876-8212376	genic	LINC01714	ENSG00000227634	K562	0.968856
chr1	8211876	8212376	genic|chr1:8211876-8212376	genic	SLC45A1	ENSG00000162426	K562	0.453101
chr1	8314227	8314727	intergenic|chr1:8314227-8314727	intergenic	SLC45A1	ENSG00000162426	K562	0.875764
chr1	8317834	8318335	promoter|chr1:8317834-8318335	promoter	SLC45A1	ENSG00000162426	K562	0.99994
chr1	8343307	8343995	genic|chr1:8343307-8343995	genic	SLC45A1	ENSG00000162426	K562	0.316971
chr1	8388900	8389400	genic|chr1:8388900-8389400	genic	SLC45A1	ENSG00000162426	K562	0.446817
chr1	8517806	8518659	genic|chr1:8517806-8518659	genic	SLC2A7	ENSG00000197241	K562	0.315999
chr1	8542094	8542594	genic|chr1:8542094-8542594	genic	SLC45A1	ENSG00000162426	K562	0.616001
chr1	8542094	8542594	genic|chr1:8542094-8542594	genic	SLC2A7	ENSG00000197241	K562	0.32052
chr1	8721673	8722173	genic|chr1:8721673-8722173	genic	SLC45A1	ENSG00000162426	K562	0.297284
chr1	8789222	8789722	genic|chr1:8789222-8789722	genic	LINC01777	ENSG00000235054	K562	0.307228
chr1	8789222	8789722	genic|chr1:8789222-8789722	genic	TNFRSF9	ENSG00000049249	K562	0.353152
chr1	8789222	8789722	genic|chr1:8789222-8789722	genic	ERRFI1	ENSG00000116285	K562	0.357638
chr1	8789222	8789722	genic|chr1:8789222-8789722	genic	LINC01714	ENSG00000227634	K562	0.577733
chr1	8789222	8789722	genic|chr1:8789222-8789722	genic	SLC45A1	ENSG00000162426	K562	0.779229
chr1	8789222	8789722	genic|chr1:8789222-8789722	genic	RERE	ENSG00000142599	K562	0.637574
chr1	8789222	8789722	genic|chr1:8789222-8789722	genic	SLC2A7	ENSG00000197241	K562	0.531447
chr1	8789222	8789722	genic|chr1:8789222-8789722	genic	SLC2A5	ENSG00000142583	K562	0.352691
chr1	8789222	8789722	genic|chr1:8789222-8789722	genic	GPR157	ENSG00000180758	K562	0.305178
chr1	8814821	8815321	genic|chr1:8814821-8815321	genic	RERE	ENSG00000142599	K562	0.332378
chr1	8815612	8816112	genic|chr1:8815612-8816112	genic	RERE	ENSG00000142599	K562	0.412914
chr1	8817390	8818360	promoter|chr1:8817390-8818360	promoter	RERE	ENSG00000142599	K562	0.986915
chr1	8818430	8818930	intergenic|chr1:8818430-8818930	intergenic	RERE	ENSG00000142599	K562	0.565629
chr1	8822652	8823152	intergenic|chr1:8822652-8823152	intergenic	RERE	ENSG00000142599	K562	0.529579
chr1	8858020	8858520	intergenic|chr1:8858020-8858520	intergenic	SLC45A1	ENSG00000162426	K562	0.522523
chr1	8858020	8858520	intergenic|chr1:8858020-8858520	intergenic	SLC2A7	ENSG00000197241	K562	0.31675
chr1	8873491	8873991	genic|chr1:8873491-8873991	genic	LINC01714	ENSG00000227634	K562	0.317801
chr1	8873491	8873991	genic|chr1:8873491-8873991	genic	SLC45A1	ENSG00000162426	K562	0.532095
chr1	8873491	8873991	genic|chr1:8873491-8873991	genic	ENO1	ENSG00000074800	K562	0.403821
chr1	8873491	8873991	genic|chr1:8873491-8873991	genic	SLC2A7	ENSG00000197241	K562	0.530139
chr1	8877804	8879677	promoter|chr1:8877804-8879677	promoter	ENO1	ENSG00000074800	K562	0.979865
chr1	8879966	8880466	intergenic|chr1:8879966-8880466	intergenic	SLC45A1	ENSG00000162426	K562	0.523519
chr1	8879966	8880466	intergenic|chr1:8879966-8880466	intergenic	ENO1	ENSG00000074800	K562	0.394898
chr1	8879966	8880466	intergenic|chr1:8879966-8880466	intergenic	SLC2A7	ENSG00000197241	K562	0.687975
chr1	8879966	8880466	intergenic|chr1:8879966-8880466	intergenic	SLC2A5	ENSG00000142583	K562	0.376875
chr1	8899837	8900337	intergenic|chr1:8899837-8900337	intergenic	SLC2A7	ENSG00000197241	K562	0.361246
chr1	9005041	9005541	genic|chr1:9005041-9005541	genic	SLC2A7	ENSG00000197241	K562	0.658515
chr1	9009364	9009864	genic|chr1:9009364-9009864	genic	SLC2A7	ENSG00000197241	K562	0.337952
chr1	9026095	9026595	promoter|chr1:9026095-9026595	promoter	SLC2A7	ENSG00000197241	K562	0.999962
chr1	9067164	9067664	genic|chr1:9067164-9067664	genic	SLC2A5	ENSG00000142583	K562	0.805277
chr1	9069578	9070078	promoter|chr1:9069578-9070078	promoter	SLC2A5	ENSG00000142583	K562	0.999937
chr1	9071485	9071985	intergenic|chr1:9071485-9071985	intergenic	SLC2A5	ENSG00000142583	K562	0.731279
chr1	9110698	9111198	genic|chr1:9110698-9111198	genic	GPR157	ENSG00000180758	K562	0.532972
chr1	9128600	9129862	promoter|chr1:9128600-9129862	promoter	GPR157	ENSG00000180758	K562	0.998643
chr1	9163541	9164666	genic|chr1:9163541-9164666	genic	GPR157	ENSG00000180758	K562	0.491112
chr1	9234135	9235544	promoter|chr1:9234135-9235544	promoter	H6PD	ENSG00000049239	K562	0.992156
chr1	9539075	9539718	promoter|chr1:9539075-9539718	promoter	SLC25A33	ENSG00000171612	K562	0.997215
chr1	9539861	9540361	promoter|chr1:9539861-9540361	promoter	SLC25A33	ENSG00000171612	K562	0.991475
chr1	9542382	9542882	genic|chr1:9542382-9542882	genic	SLC25A33	ENSG00000171612	K562	0.338396
chr1	9588424	9589123	promoter|chr1:9588424-9589123	promoter	TMEM201	ENSG00000188807	K562	0.998675
chr1	9593353	9593853	genic|chr1:9593353-9593853	genic	TMEM201	ENSG00000188807	K562	0.896408
chr1	9626409	9627680	intergenic|chr1:9626409-9627680	intergenic	PIK3CD	ENSG00000171608	K562	0.500047
chr1	9651481	9652746	promoter|chr1:9651481-9652746	promoter	PIK3CD	ENSG00000171608	K562	0.99849
chr1	9655342	9655842	genic|chr1:9655342-9655842	genic	PIK3CD	ENSG00000171608	K562	0.60255
chr1	9657172	9657956	genic|chr1:9657172-9657956	genic	PIK3CD	ENSG00000171608	K562	0.981177
chr1	9657172	9657956	genic|chr1:9657172-9657956	genic	CLSTN1	ENSG00000171603	K562	0.353034
chr1	9658058	9658558	genic|chr1:9658058-9658558	genic	PIK3CD	ENSG00000171608	K562	0.837932
chr1	9662088	9662588	genic|chr1:9662088-9662588	genic	PIK3CD	ENSG00000171608	K562	0.472108
chr1	9686961	9688259	genic|chr1:9686961-9688259	genic	PIK3CD	ENSG00000171608	K562	0.418847
chr1	9686961	9688259	genic|chr1:9686961-9688259	genic	CLSTN1	ENSG00000171603	K562	0.301902
chr1	9714125	9714625	genic|chr1:9714125-9714625	genic	CLSTN1	ENSG00000171603	K562	0.412874
chr1	9717195	9718032	genic|chr1:9717195-9718032	genic	SLC45A1	ENSG00000162426	K562	0.300337
chr1	9717195	9718032	genic|chr1:9717195-9718032	genic	SLC2A7	ENSG00000197241	K562	0.340031
chr1	9717195	9718032	genic|chr1:9717195-9718032	genic	TMEM201	ENSG00000188807	K562	0.383925
chr1	9717195	9718032	genic|chr1:9717195-9718032	genic	PIK3CD	ENSG00000171608	K562	0.774542
chr1	9717195	9718032	genic|chr1:9717195-9718032	genic	CLSTN1	ENSG00000171603	K562	0.74363
chr1	9717195	9718032	genic|chr1:9717195-9718032	genic	RBP7	ENSG00000162444	K562	0.360563
chr1	9719023	9719523	genic|chr1:9719023-9719523	genic	SLC45A1	ENSG00000162426	K562	0.371937
chr1	9719023	9719523	genic|chr1:9719023-9719523	genic	SLC2A7	ENSG00000197241	K562	0.378023
chr1	9719023	9719523	genic|chr1:9719023-9719523	genic	SLC2A5	ENSG00000142583	K562	0.306905
chr1	9719023	9719523	genic|chr1:9719023-9719523	genic	TMEM201	ENSG00000188807	K562	0.407213
chr1	9719023	9719523	genic|chr1:9719023-9719523	genic	PIK3CD	ENSG00000171608	K562	0.780189
chr1	9719023	9719523	genic|chr1:9719023-9719523	genic	CLSTN1	ENSG00000171603	K562	0.759094
chr1	9719023	9719523	genic|chr1:9719023-9719523	genic	RBP7	ENSG00000162444	K562	0.407214
chr1	9774663	9775163	genic|chr1:9774663-9775163	genic	CLSTN1	ENSG00000171603	K562	0.55259
chr1	9805090	9805590	genic|chr1:9805090-9805590	genic	CLSTN1	ENSG00000171603	K562	0.406171
chr1	9809203	9809703	genic|chr1:9809203-9809703	genic	CLSTN1	ENSG00000171603	K562	0.35683
chr1	9822790	9823290	genic|chr1:9822790-9823290	genic	CLSTN1	ENSG00000171603	K562	0.596568
chr1	9823752	9824252	promoter|chr1:9823752-9824252	promoter	CLSTN1	ENSG00000171603	K562	0.998983
chr1	9824276	9824891	promoter|chr1:9824276-9824891	promoter	CLSTN1	ENSG00000171603	K562	0.999767
chr1	9825299	9825799	intergenic|chr1:9825299-9825799	intergenic	CLSTN1	ENSG00000171603	K562	0.743364
chr1	9827528	9828307	intergenic|chr1:9827528-9828307	intergenic	CLSTN1	ENSG00000171603	K562	0.90541
chr1	9849547	9850534	genic|chr1:9849547-9850534	genic	CLSTN1	ENSG00000171603	K562	0.413371
chr1	9910008	9911443	promoter|chr1:9910008-9911443	promoter	CTNNBIP1	ENSG00000178585	K562	0.997602
chr1	9929303	9930443	genic|chr1:9929303-9930443	genic	CLSTN1	ENSG00000171603	K562	0.463187
chr1	9929303	9930443	genic|chr1:9929303-9930443	genic	CTNNBIP1	ENSG00000178585	K562	0.600724
chr1	9929303	9930443	genic|chr1:9929303-9930443	genic	RBP7	ENSG00000162444	K562	0.450908
chr1	9942851	9943677	promoter|chr1:9942851-9943677	promoter	LZIC	ENSG00000162441	K562	0.992438
chr1	9942851	9943677	promoter|chr1:9942851-9943677	promoter	NMNAT1	ENSG00000173614	K562	0.981607
chr1	9950247	9950747	genic|chr1:9950247-9950747	genic	RBP7	ENSG00000162444	K562	0.330381
chr1	9996857	9997465	promoter|chr1:9996857-9997465	promoter	RBP7	ENSG00000162444	K562	0.999312
chr1	10032662	10033232	promoter|chr1:10032662-10033232	promoter	UBE4B	ENSG00000130939	K562	0.992051
chr1	10033474	10033974	promoter|chr1:10033474-10033974	promoter	UBE4B	ENSG00000130939	K562	0.976463
chr1	10045628	10046412	genic|chr1:10045628-10046412	genic	RBP7	ENSG00000162444	K562	0.424319
chr1	10209796	10210955	promoter|chr1:10209796-10210955	promoter	KIF1B	ENSG00000054523	K562	0.998549
chr1	10211351	10212345	genic|chr1:10211351-10212345	genic	KIF1B	ENSG00000054523	K562	0.899779
chr1	10339728	10340228	genic|chr1:10339728-10340228	genic	KIF1B	ENSG00000054523	K562	0.487972
chr1	10398659	10399634	promoter|chr1:10398659-10399634	promoter	PGD	ENSG00000142657	K562	0.99596
chr1	10415021	10415817	genic|chr1:10415021-10415817	genic	RBP7	ENSG00000162444	K562	0.609021
chr1	10415021	10415817	genic|chr1:10415021-10415817	genic	PGD	ENSG00000142657	K562	0.682297
chr1	10415021	10415817	genic|chr1:10415021-10415817	genic	APITD1-CORT	ENSG00000251503	K562	0.700205
chr1	10415021	10415817	genic|chr1:10415021-10415817	genic	CENPS	ENSG00000175279	K562	0.700205
chr1	10427988	10428488	intergenic|chr1:10427988-10428488	intergenic	APITD1-CORT	ENSG00000251503	K562	0.486141
chr1	10427988	10428488	intergenic|chr1:10427988-10428488	intergenic	CENPS	ENSG00000175279	K562	0.486141
chr1	10429851	10431273	promoter|chr1:10429851-10431273	promoter	APITD1-CORT	ENSG00000251503	K562	0.997647
chr1	10429851	10431273	promoter|chr1:10429851-10431273	promoter	CENPS	ENSG00000175279	K562	0.997647
chr1	10459061	10459561	intergenic|chr1:10459061-10459561	intergenic	APITD1-CORT	ENSG00000251503	K562	0.371747
chr1	10459061	10459561	intergenic|chr1:10459061-10459561	intergenic	CENPS	ENSG00000175279	K562	0.371747
chr1	10459061	10459561	intergenic|chr1:10459061-10459561	intergenic	C1orf127	ENSG00000175262	K562	0.543216
chr1	10472306	10472858	promoter|chr1:10472306-10472858	promoter	DFFA	ENSG00000160049	K562	0.991938
chr1	10474640	10475455	promoter|chr1:10474640-10475455	promoter	PEX14	ENSG00000142655	K562	0.980226
chr1	10510821	10512029	genic|chr1:10510821-10512029	genic	C1orf127	ENSG00000175262	K562	0.442757
chr1	10965500	10966000	genic|chr1:10965500-10966000	genic	C1orf127	ENSG00000175262	K562	0.289206
chr1	10981787	10982287	promoter|chr1:10981787-10982287	promoter	C1orf127	ENSG00000175262	K562	0.999975
chr1	10989866	10990366	intergenic|chr1:10989866-10990366	intergenic	C1orf127	ENSG00000175262	K562	0.602276
chr1	10994507	10995007	intergenic|chr1:10994507-10995007	intergenic	C1orf127	ENSG00000175262	K562	0.712149
chr1	11011634	11013335	promoter|chr1:11011634-11013335	promoter	TARDBP	ENSG00000120948	K562	0.988633
chr1	11059362	11060387	promoter|chr1:11059362-11060387	promoter	SRM	ENSG00000116649	K562	0.993259
chr1	11060965	11061465	intergenic|chr1:11060965-11061465	intergenic	SRM	ENSG00000116649	K562	0.465725
chr1	11099152	11100160	promoter|chr1:11099152-11100160	promoter	EXOSC10	ENSG00000171824	K562	0.93518
chr1	11178222	11178722	genic|chr1:11178222-11178722	genic	ANGPTL7	ENSG00000171819	K562	0.593389
chr1	11189038	11189538	promoter|chr1:11189038-11189538	promoter	ANGPTL7	ENSG00000171819	K562	0.999952
chr1	11262301	11262991	promoter|chr1:11262301-11262991	promoter	MTOR	ENSG00000198793	K562	0.985749
chr1	11272628	11273729	promoter|chr1:11272628-11273729	promoter	UBIAD1	ENSG00000120942	K562	0.980396
chr1	11473571	11474071	intergenic|chr1:11473571-11474071	intergenic	DISP3	ENSG00000204624	K562	0.51934
chr1	11478609	11479487	promoter|chr1:11478609-11479487	promoter	DISP3	ENSG00000204624	K562	0.998124
chr1	11480017	11480517	genic|chr1:11480017-11480517	genic	DISP3	ENSG00000204624	K562	0.508543
chr1	11609179	11610137	promoter|chr1:11609179-11610137	promoter	LINC01647	ENSG00000235643	K562	0.999462
chr1	11645605	11646105	intergenic|chr1:11645605-11646105	intergenic	FBXO2	ENSG00000116661	K562	0.572287
chr1	11645605	11646105	intergenic|chr1:11645605-11646105	intergenic	FBXO44	ENSG00000132879	K562	0.351952
chr1	11648747	11649247	genic|chr1:11648747-11649247	genic	FBXO2	ENSG00000116661	K562	0.350764
chr1	11649634	11650134	genic|chr1:11649634-11650134	genic	FBXO2	ENSG00000116661	K562	0.314578
chr1	11650357	11650857	genic|chr1:11650357-11650857	genic	FBXO2	ENSG00000116661	K562	0.570712
chr1	11650357	11650857	genic|chr1:11650357-11650857	genic	FBXO44	ENSG00000132879	K562	0.350432
chr1	11654164	11655111	promoter|chr1:11654164-11655111	promoter	FBXO2	ENSG00000116661	K562	0.999265
chr1	11654164	11655111	promoter|chr1:11654164-11655111	promoter	FBXO44	ENSG00000132879	K562	0.998144
chr1	11663842	11664419	promoter|chr1:11663842-11664419	promoter	FBXO6	ENSG00000116663	K562	0.999331
chr1	11664470	11665216	promoter|chr1:11664470-11665216	promoter	FBXO6	ENSG00000116663	K562	0.99791
chr1	11670670	11671828	genic|chr1:11670670-11671828	genic	FBXO6	ENSG00000116663	K562	0.562541
chr1	11680506	11681773	promoter|chr1:11680506-11681773	promoter	MAD2L2	ENSG00000116670	K562	0.98782
chr1	11706674	11708480	genic|chr1:11706674-11708480	genic	FBXO2	ENSG00000116661	K562	0.51492
chr1	11706674	11708480	genic|chr1:11706674-11708480	genic	FBXO44	ENSG00000132879	K562	0.301362
chr1	11706674	11708480	genic|chr1:11706674-11708480	genic	FBXO6	ENSG00000116663	K562	0.370773
chr1	11735803	11737683	promoter|chr1:11735803-11737683	promoter	AGTRAP	ENSG00000177674	K562	0.992391
chr1	11740751	11741251	genic|chr1:11740751-11741251	genic	AGTRAP	ENSG00000177674	K562	0.485576
chr1	11740751	11741251	genic|chr1:11740751-11741251	genic	C1orf167	ENSG00000215910	K562	0.522144
chr1	11749080	11749580	genic|chr1:11749080-11749580	genic	C1orf167	ENSG00000215910	K562	0.348232
chr1	11752622	11753122	intergenic|chr1:11752622-11753122	intergenic	C1orf167	ENSG00000215910	K562	0.558252
chr1	11753506	11754229	intergenic|chr1:11753506-11754229	intergenic	C1orf167	ENSG00000215910	K562	0.293813
chr1	11761911	11762442	promoter|chr1:11761911-11762442	promoter	C1orf167	ENSG00000215910	K562	0.999042
chr1	11762557	11763057	promoter|chr1:11762557-11763057	promoter	C1orf167	ENSG00000215910	K562	0.998848
chr1	11785998	11786498	genic|chr1:11785998-11786498	genic	C1orf167	ENSG00000215910	K562	0.304846
chr1	11790778	11791278	genic|chr1:11790778-11791278	genic	NPPA	ENSG00000175206	K562	0.315198
chr1	11790778	11791278	genic|chr1:11790778-11791278	genic	NPPB	ENSG00000120937	K562	0.314058
chr1	11796369	11796869	genic|chr1:11796369-11796869	genic	ANGPTL7	ENSG00000171819	K562	0.323036
chr1	11796369	11796869	genic|chr1:11796369-11796869	genic	LINC01647	ENSG00000235643	K562	0.391517
chr1	11796369	11796869	genic|chr1:11796369-11796869	genic	FBXO2	ENSG00000116661	K562	0.421298
chr1	11796369	11796869	genic|chr1:11796369-11796869	genic	C1orf167	ENSG00000215910	K562	0.770848
chr1	11796369	11796869	genic|chr1:11796369-11796869	genic	CLCN6	ENSG00000011021	K562	0.580426
chr1	11796369	11796869	genic|chr1:11796369-11796869	genic	MTHFR	ENSG00000177000	K562	0.580732
chr1	11796369	11796869	genic|chr1:11796369-11796869	genic	NPPA	ENSG00000175206	K562	0.588956
chr1	11796369	11796869	genic|chr1:11796369-11796869	genic	NPPB	ENSG00000120937	K562	0.512714
chr1	11796369	11796869	genic|chr1:11796369-11796869	genic	HNRNPCL4	ENSG00000179412	K562	0.366234
chr1	11796369	11796869	genic|chr1:11796369-11796869	genic	HNRNPCL3	ENSG00000277058	K562	0.373829
chr1	11796369	11796869	genic|chr1:11796369-11796869	genic	HNRNPCL1	ENSG00000179172	K562	0.301757
chr1	11796369	11796869	genic|chr1:11796369-11796869	genic	FHAD1	ENSG00000142621	K562	0.322644
chr1	11797689	11798189	genic|chr1:11797689-11798189	genic	TNFRSF9	ENSG00000049249	K562	0.286972
chr1	11797689	11798189	genic|chr1:11797689-11798189	genic	LINC01714	ENSG00000227634	K562	0.288079
chr1	11797689	11798189	genic|chr1:11797689-11798189	genic	SLC45A1	ENSG00000162426	K562	0.448437
chr1	11797689	11798189	genic|chr1:11797689-11798189	genic	SLC2A7	ENSG00000197241	K562	0.380817
chr1	11797689	11798189	genic|chr1:11797689-11798189	genic	SLC2A5	ENSG00000142583	K562	0.357921
chr1	11797689	11798189	genic|chr1:11797689-11798189	genic	RBP7	ENSG00000162444	K562	0.365151
chr1	11797689	11798189	genic|chr1:11797689-11798189	genic	C1orf127	ENSG00000175262	K562	0.419095
chr1	11797689	11798189	genic|chr1:11797689-11798189	genic	ANGPTL7	ENSG00000171819	K562	0.514976
chr1	11797689	11798189	genic|chr1:11797689-11798189	genic	DISP3	ENSG00000204624	K562	0.308643
chr1	11797689	11798189	genic|chr1:11797689-11798189	genic	LINC01647	ENSG00000235643	K562	0.605171
chr1	11797689	11798189	genic|chr1:11797689-11798189	genic	FBXO2	ENSG00000116661	K562	0.633612
chr1	11797689	11798189	genic|chr1:11797689-11798189	genic	FBXO44	ENSG00000132879	K562	0.412699
chr1	11797689	11798189	genic|chr1:11797689-11798189	genic	FBXO6	ENSG00000116663	K562	0.383975
chr1	11797689	11798189	genic|chr1:11797689-11798189	genic	AGTRAP	ENSG00000177674	K562	0.457147
chr1	11797689	11798189	genic|chr1:11797689-11798189	genic	C1orf167	ENSG00000215910	K562	0.895121
chr1	11797689	11798189	genic|chr1:11797689-11798189	genic	CLCN6	ENSG00000011021	K562	0.778666
chr1	11797689	11798189	genic|chr1:11797689-11798189	genic	MTHFR	ENSG00000177000	K562	0.778853
chr1	11797689	11798189	genic|chr1:11797689-11798189	genic	NPPA	ENSG00000175206	K562	0.765095
chr1	11797689	11798189	genic|chr1:11797689-11798189	genic	NPPB	ENSG00000120937	K562	0.700262
chr1	11797689	11798189	genic|chr1:11797689-11798189	genic	C1orf158	ENSG00000157330	K562	0.376939
chr1	11797689	11798189	genic|chr1:11797689-11798189	genic	HNRNPCL4	ENSG00000179412	K562	0.547729
chr1	11797689	11798189	genic|chr1:11797689-11798189	genic	HNRNPCL3	ENSG00000277058	K562	0.555821
chr1	11797689	11798189	genic|chr1:11797689-11798189	genic	HNRNPCL1	ENSG00000179172	K562	0.475224
chr1	11797689	11798189	genic|chr1:11797689-11798189	genic	KAZN	ENSG00000189337	K562	0.44537
chr1	11797689	11798189	genic|chr1:11797689-11798189	genic	FHAD1	ENSG00000142621	K562	0.495687
chr1	11798365	11798865	genic|chr1:11798365-11798865	genic	TNFRSF9	ENSG00000049249	K562	0.302571
chr1	11798365	11798865	genic|chr1:11798365-11798865	genic	LINC01714	ENSG00000227634	K562	0.303384
chr1	11798365	11798865	genic|chr1:11798365-11798865	genic	SLC45A1	ENSG00000162426	K562	0.467078
chr1	11798365	11798865	genic|chr1:11798365-11798865	genic	SLC2A7	ENSG00000197241	K562	0.397296
chr1	11798365	11798865	genic|chr1:11798365-11798865	genic	SLC2A5	ENSG00000142583	K562	0.368994
chr1	11798365	11798865	genic|chr1:11798365-11798865	genic	CLSTN1	ENSG00000171603	K562	0.296304
chr1	11798365	11798865	genic|chr1:11798365-11798865	genic	RBP7	ENSG00000162444	K562	0.378567
chr1	11798365	11798865	genic|chr1:11798365-11798865	genic	C1orf127	ENSG00000175262	K562	0.439823
chr1	11798365	11798865	genic|chr1:11798365-11798865	genic	ANGPTL7	ENSG00000171819	K562	0.528734
chr1	11798365	11798865	genic|chr1:11798365-11798865	genic	DISP3	ENSG00000204624	K562	0.323072
chr1	11798365	11798865	genic|chr1:11798365-11798865	genic	LINC01647	ENSG00000235643	K562	0.614922
chr1	11798365	11798865	genic|chr1:11798365-11798865	genic	FBXO2	ENSG00000116661	K562	0.644129
chr1	11798365	11798865	genic|chr1:11798365-11798865	genic	FBXO44	ENSG00000132879	K562	0.423789
chr1	11798365	11798865	genic|chr1:11798365-11798865	genic	FBXO6	ENSG00000116663	K562	0.397494
chr1	11798365	11798865	genic|chr1:11798365-11798865	genic	AGTRAP	ENSG00000177674	K562	0.469397
chr1	11798365	11798865	genic|chr1:11798365-11798865	genic	C1orf167	ENSG00000215910	K562	0.899515
chr1	11798365	11798865	genic|chr1:11798365-11798865	genic	CLCN6	ENSG00000011021	K562	0.769816
chr1	11798365	11798865	genic|chr1:11798365-11798865	genic	MTHFR	ENSG00000177000	K562	0.769992
chr1	11798365	11798865	genic|chr1:11798365-11798865	genic	NPPA	ENSG00000175206	K562	0.762502
chr1	11798365	11798865	genic|chr1:11798365-11798865	genic	NPPB	ENSG00000120937	K562	0.702241
chr1	11798365	11798865	genic|chr1:11798365-11798865	genic	AADACL4	ENSG00000204518	K562	0.295833
chr1	11798365	11798865	genic|chr1:11798365-11798865	genic	C1orf158	ENSG00000157330	K562	0.394548
chr1	11798365	11798865	genic|chr1:11798365-11798865	genic	HNRNPCL4	ENSG00000179412	K562	0.563486
chr1	11798365	11798865	genic|chr1:11798365-11798865	genic	HNRNPCL3	ENSG00000277058	K562	0.571483
chr1	11798365	11798865	genic|chr1:11798365-11798865	genic	HNRNPCL1	ENSG00000179172	K562	0.491201
chr1	11798365	11798865	genic|chr1:11798365-11798865	genic	KAZN	ENSG00000189337	K562	0.462494
chr1	11798365	11798865	genic|chr1:11798365-11798865	genic	FHAD1	ENSG00000142621	K562	0.513192
chr1	11798365	11798865	genic|chr1:11798365-11798865	genic	CTRC	ENSG00000162438	K562	0.297853
chr1	11803380	11803880	genic|chr1:11803380-11803880	genic	C1orf167	ENSG00000215910	K562	0.300241
chr1	11803380	11803880	genic|chr1:11803380-11803880	genic	CLCN6	ENSG00000011021	K562	0.350142
chr1	11803380	11803880	genic|chr1:11803380-11803880	genic	MTHFR	ENSG00000177000	K562	0.35037
chr1	11803380	11803880	genic|chr1:11803380-11803880	genic	NPPB	ENSG00000120937	K562	0.362236
chr1	11804703	11805203	genic|chr1:11804703-11805203	genic	C1orf167	ENSG00000215910	K562	0.529219
chr1	11804703	11805203	genic|chr1:11804703-11805203	genic	CLCN6	ENSG00000011021	K562	0.568146
chr1	11804703	11805203	genic|chr1:11804703-11805203	genic	MTHFR	ENSG00000177000	K562	0.568196
chr1	11804703	11805203	genic|chr1:11804703-11805203	genic	NPPB	ENSG00000120937	K562	0.58611
chr1	11805842	11806670	promoter|chr1:11805842-11806670	promoter	CLCN6	ENSG00000011021	K562	0.994079
chr1	11805842	11806670	promoter|chr1:11805842-11806670	promoter	MTHFR	ENSG00000177000	K562	0.994153
chr1	11838619	11839119	genic|chr1:11838619-11839119	genic	NPPA	ENSG00000175206	K562	0.386338
chr1	11838619	11839119	genic|chr1:11838619-11839119	genic	NPPB	ENSG00000120937	K562	0.323217
chr1	11842137	11842637	genic|chr1:11842137-11842637	genic	SLC45A1	ENSG00000162426	K562	0.308467
chr1	11842137	11842637	genic|chr1:11842137-11842637	genic	C1orf127	ENSG00000175262	K562	0.389991
chr1	11842137	11842637	genic|chr1:11842137-11842637	genic	LINC01647	ENSG00000235643	K562	0.287361
chr1	11842137	11842637	genic|chr1:11842137-11842637	genic	FBXO2	ENSG00000116661	K562	0.395517
chr1	11842137	11842637	genic|chr1:11842137-11842637	genic	C1orf167	ENSG00000215910	K562	0.298355
chr1	11842137	11842637	genic|chr1:11842137-11842637	genic	NPPA	ENSG00000175206	K562	0.995092
chr1	11842137	11842637	genic|chr1:11842137-11842637	genic	NPPB	ENSG00000120937	K562	0.979398
chr1	11842137	11842637	genic|chr1:11842137-11842637	genic	HNRNPCL4	ENSG00000179412	K562	0.368373
chr1	11842137	11842637	genic|chr1:11842137-11842637	genic	HNRNPCL3	ENSG00000277058	K562	0.376057
chr1	11842137	11842637	genic|chr1:11842137-11842637	genic	HNRNPCL1	ENSG00000179172	K562	0.302713
chr1	11842137	11842637	genic|chr1:11842137-11842637	genic	KAZN	ENSG00000189337	K562	0.34014
chr1	11842137	11842637	genic|chr1:11842137-11842637	genic	FHAD1	ENSG00000142621	K562	0.313982
chr1	11845471	11845971	genic|chr1:11845471-11845971	genic	NPPA	ENSG00000175206	K562	0.75561
chr1	11845471	11845971	genic|chr1:11845471-11845971	genic	NPPB	ENSG00000120937	K562	0.601372
chr1	11847533	11848033	promoter|chr1:11847533-11848033	promoter	NPPA	ENSG00000175206	K562	0.999971
chr1	11850051	11850551	intergenic|chr1:11850051-11850551	intergenic	NPPA	ENSG00000175206	K562	0.423706
chr1	11850051	11850551	intergenic|chr1:11850051-11850551	intergenic	NPPB	ENSG00000120937	K562	0.53432
chr1	11851068	11851568	intergenic|chr1:11851068-11851568	intergenic	NPPA	ENSG00000175206	K562	0.511154
chr1	11851068	11851568	intergenic|chr1:11851068-11851568	intergenic	NPPB	ENSG00000120937	K562	0.534012
chr1	11852662	11853162	intergenic|chr1:11852662-11853162	intergenic	NPPA	ENSG00000175206	K562	0.508571
chr1	11852662	11853162	intergenic|chr1:11852662-11853162	intergenic	NPPB	ENSG00000120937	K562	0.454718
chr1	11858685	11859185	promoter|chr1:11858685-11859185	promoter	NPPB	ENSG00000120937	K562	0.99998
chr1	11859224	11859724	promoter|chr1:11859224-11859724	promoter	NPPB	ENSG00000120937	K562	0.999629
chr1	11865458	11865958	intergenic|chr1:11865458-11865958	intergenic	NPPB	ENSG00000120937	K562	0.454579
chr1	11881045	11881545	intergenic|chr1:11881045-11881545	intergenic	NPPA	ENSG00000175206	K562	0.701187
chr1	11881045	11881545	intergenic|chr1:11881045-11881545	intergenic	NPPB	ENSG00000120937	K562	0.895673
chr1	11881915	11882415	intergenic|chr1:11881915-11882415	intergenic	NPPA	ENSG00000175206	K562	0.498559
chr1	11881915	11882415	intergenic|chr1:11881915-11882415	intergenic	NPPB	ENSG00000120937	K562	0.784529
chr1	11882806	11883306	intergenic|chr1:11882806-11883306	intergenic	SLC45A1	ENSG00000162426	K562	0.313984
chr1	11882806	11883306	intergenic|chr1:11882806-11883306	intergenic	ANGPTL7	ENSG00000171819	K562	0.340637
chr1	11882806	11883306	intergenic|chr1:11882806-11883306	intergenic	LINC01647	ENSG00000235643	K562	0.32653
chr1	11882806	11883306	intergenic|chr1:11882806-11883306	intergenic	C1orf167	ENSG00000215910	K562	0.395335
chr1	11882806	11883306	intergenic|chr1:11882806-11883306	intergenic	NPPA	ENSG00000175206	K562	0.914632
chr1	11882806	11883306	intergenic|chr1:11882806-11883306	intergenic	NPPB	ENSG00000120937	K562	0.976958
chr1	11882806	11883306	intergenic|chr1:11882806-11883306	intergenic	C1orf158	ENSG00000157330	K562	0.354389
chr1	11882806	11883306	intergenic|chr1:11882806-11883306	intergenic	HNRNPCL4	ENSG00000179412	K562	0.580117
chr1	11882806	11883306	intergenic|chr1:11882806-11883306	intergenic	HNRNPCL3	ENSG00000277058	K562	0.588032
chr1	11882806	11883306	intergenic|chr1:11882806-11883306	intergenic	HNRNPCL1	ENSG00000179172	K562	0.505866
chr1	11882806	11883306	intergenic|chr1:11882806-11883306	intergenic	KAZN	ENSG00000189337	K562	0.289368
chr1	11882806	11883306	intergenic|chr1:11882806-11883306	intergenic	FHAD1	ENSG00000142621	K562	0.332906
chr1	11893857	11894357	intergenic|chr1:11893857-11894357	intergenic	NPPA	ENSG00000175206	K562	0.294128
chr1	11893857	11894357	intergenic|chr1:11893857-11894357	intergenic	NPPB	ENSG00000120937	K562	0.385236
chr1	11907626	11909235	intergenic|chr1:11907626-11909235	intergenic	TNFRSF9	ENSG00000049249	K562	0.328706
chr1	11907626	11909235	intergenic|chr1:11907626-11909235	intergenic	LINC01714	ENSG00000227634	K562	0.332372
chr1	11907626	11909235	intergenic|chr1:11907626-11909235	intergenic	SLC45A1	ENSG00000162426	K562	0.500088
chr1	11907626	11909235	intergenic|chr1:11907626-11909235	intergenic	SLC2A7	ENSG00000197241	K562	0.438688
chr1	11907626	11909235	intergenic|chr1:11907626-11909235	intergenic	SLC2A5	ENSG00000142583	K562	0.330473
chr1	11907626	11909235	intergenic|chr1:11907626-11909235	intergenic	CLSTN1	ENSG00000171603	K562	0.314805
chr1	11907626	11909235	intergenic|chr1:11907626-11909235	intergenic	RBP7	ENSG00000162444	K562	0.339539
chr1	11907626	11909235	intergenic|chr1:11907626-11909235	intergenic	C1orf127	ENSG00000175262	K562	0.519569
chr1	11907626	11909235	intergenic|chr1:11907626-11909235	intergenic	ANGPTL7	ENSG00000171819	K562	0.674741
chr1	11907626	11909235	intergenic|chr1:11907626-11909235	intergenic	DISP3	ENSG00000204624	K562	0.471418
chr1	11907626	11909235	intergenic|chr1:11907626-11909235	intergenic	LINC01647	ENSG00000235643	K562	0.689802
chr1	11907626	11909235	intergenic|chr1:11907626-11909235	intergenic	FBXO2	ENSG00000116661	K562	0.509062
chr1	11907626	11909235	intergenic|chr1:11907626-11909235	intergenic	FBXO44	ENSG00000132879	K562	0.296438
chr1	11907626	11909235	intergenic|chr1:11907626-11909235	intergenic	FBXO6	ENSG00000116663	K562	0.302854
chr1	11907626	11909235	intergenic|chr1:11907626-11909235	intergenic	C1orf167	ENSG00000215910	K562	0.57472
chr1	11907626	11909235	intergenic|chr1:11907626-11909235	intergenic	NPPA	ENSG00000175206	K562	0.965534
chr1	11907626	11909235	intergenic|chr1:11907626-11909235	intergenic	NPPB	ENSG00000120937	K562	0.97639
chr1	11907626	11909235	intergenic|chr1:11907626-11909235	intergenic	KIAA2013	ENSG00000116685	K562	0.880487
chr1	11907626	11909235	intergenic|chr1:11907626-11909235	intergenic	PLOD1	ENSG00000083444	K562	0.681405
chr1	11907626	11909235	intergenic|chr1:11907626-11909235	intergenic	MFN2	ENSG00000116688	K562	0.307978
chr1	11907626	11909235	intergenic|chr1:11907626-11909235	intergenic	MIIP	ENSG00000116691	K562	0.739055
chr1	11907626	11909235	intergenic|chr1:11907626-11909235	intergenic	TNFRSF8	ENSG00000120949	K562	0.621124
chr1	11907626	11909235	intergenic|chr1:11907626-11909235	intergenic	TNFRSF1B	ENSG00000028137	K562	0.28563
chr1	11907626	11909235	intergenic|chr1:11907626-11909235	intergenic	AADACL4	ENSG00000204518	K562	0.484701
chr1	11907626	11909235	intergenic|chr1:11907626-11909235	intergenic	C1orf158	ENSG00000157330	K562	0.548349
chr1	11907626	11909235	intergenic|chr1:11907626-11909235	intergenic	HNRNPCL4	ENSG00000179412	K562	0.654212
chr1	11907626	11909235	intergenic|chr1:11907626-11909235	intergenic	HNRNPCL3	ENSG00000277058	K562	0.661561
chr1	11907626	11909235	intergenic|chr1:11907626-11909235	intergenic	HNRNPCL1	ENSG00000179172	K562	0.583646
chr1	11907626	11909235	intergenic|chr1:11907626-11909235	intergenic	KAZN	ENSG00000189337	K562	0.524892
chr1	11907626	11909235	intergenic|chr1:11907626-11909235	intergenic	TMEM51	ENSG00000171729	K562	0.285419
chr1	11907626	11909235	intergenic|chr1:11907626-11909235	intergenic	C1orf195	ENSG00000204464	K562	0.305073
chr1	11907626	11909235	intergenic|chr1:11907626-11909235	intergenic	FHAD1	ENSG00000142621	K562	0.571374
chr1	11907626	11909235	intergenic|chr1:11907626-11909235	intergenic	CTRC	ENSG00000162438	K562	0.343185
chr1	11907626	11909235	intergenic|chr1:11907626-11909235	intergenic	RSC1A1	ENSG00000215695	K562	0.305041
chr1	11909474	11909974	intergenic|chr1:11909474-11909974	intergenic	NPPA	ENSG00000175206	K562	0.75092
chr1	11909474	11909974	intergenic|chr1:11909474-11909974	intergenic	NPPB	ENSG00000120937	K562	0.818881
chr1	11909474	11909974	intergenic|chr1:11909474-11909974	intergenic	KIAA2013	ENSG00000116685	K562	0.395342
chr1	11926178	11926722	promoter|chr1:11926178-11926722	promoter	KIAA2013	ENSG00000116685	K562	0.998522
chr1	11929754	11930254	intergenic|chr1:11929754-11930254	intergenic	KIAA2013	ENSG00000116685	K562	0.539891
chr1	11929754	11930254	intergenic|chr1:11929754-11930254	intergenic	PLOD1	ENSG00000083444	K562	0.412452
chr1	11934374	11934916	promoter|chr1:11934374-11934916	promoter	PLOD1	ENSG00000083444	K562	0.993373
chr1	11979930	11980596	promoter|chr1:11979930-11980596	promoter	MFN2	ENSG00000116688	K562	0.991319
chr1	11983366	11983866	genic|chr1:11983366-11983866	genic	NPPA	ENSG00000175206	K562	0.300431
chr1	11983366	11983866	genic|chr1:11983366-11983866	genic	NPPB	ENSG00000120937	K562	0.541121
chr1	11983366	11983866	genic|chr1:11983366-11983866	genic	MFN2	ENSG00000116688	K562	0.558212
chr1	11983366	11983866	genic|chr1:11983366-11983866	genic	MIIP	ENSG00000116691	K562	0.583337
chr1	11983366	11983866	genic|chr1:11983366-11983866	genic	TNFRSF8	ENSG00000120949	K562	0.30478
chr1	12005492	12005992	genic|chr1:12005492-12005992	genic	SLC45A1	ENSG00000162426	K562	0.293203
chr1	12005492	12005992	genic|chr1:12005492-12005992	genic	NPPA	ENSG00000175206	K562	0.530387
chr1	12005492	12005992	genic|chr1:12005492-12005992	genic	NPPB	ENSG00000120937	K562	0.351653
chr1	12005492	12005992	genic|chr1:12005492-12005992	genic	MFN2	ENSG00000116688	K562	0.319227
chr1	12005492	12005992	genic|chr1:12005492-12005992	genic	MIIP	ENSG00000116691	K562	0.948592
chr1	12005492	12005992	genic|chr1:12005492-12005992	genic	TNFRSF8	ENSG00000120949	K562	0.711086
chr1	12005492	12005992	genic|chr1:12005492-12005992	genic	C1orf158	ENSG00000157330	K562	0.587856
chr1	12005492	12005992	genic|chr1:12005492-12005992	genic	HNRNPCL4	ENSG00000179412	K562	0.456675
chr1	12005492	12005992	genic|chr1:12005492-12005992	genic	HNRNPCL3	ENSG00000277058	K562	0.46477
chr1	12005492	12005992	genic|chr1:12005492-12005992	genic	HNRNPCL1	ENSG00000179172	K562	0.381621
chr1	12005492	12005992	genic|chr1:12005492-12005992	genic	KAZN	ENSG00000189337	K562	0.324246
chr1	12005492	12005992	genic|chr1:12005492-12005992	genic	FHAD1	ENSG00000142621	K562	0.369793
chr1	12013468	12013968	genic|chr1:12013468-12013968	genic	MIIP	ENSG00000116691	K562	0.375709
chr1	12014154	12014654	intergenic|chr1:12014154-12014654	intergenic	MIIP	ENSG00000116691	K562	0.411361
chr1	12014952	12015452	intergenic|chr1:12014952-12015452	intergenic	MIIP	ENSG00000116691	K562	0.524311
chr1	12018991	12019600	promoter|chr1:12018991-12019600	promoter	MIIP	ENSG00000116691	K562	0.998256
chr1	12038216	12039078	intergenic|chr1:12038216-12039078	intergenic	NPPB	ENSG00000120937	K562	0.326144
chr1	12038216	12039078	intergenic|chr1:12038216-12039078	intergenic	MIIP	ENSG00000116691	K562	0.641332
chr1	12038216	12039078	intergenic|chr1:12038216-12039078	intergenic	TNFRSF8	ENSG00000120949	K562	0.804967
chr1	12038216	12039078	intergenic|chr1:12038216-12039078	intergenic	C1orf158	ENSG00000157330	K562	0.299454
chr1	12038216	12039078	intergenic|chr1:12038216-12039078	intergenic	HNRNPCL4	ENSG00000179412	K562	0.297417
chr1	12038216	12039078	intergenic|chr1:12038216-12039078	intergenic	HNRNPCL3	ENSG00000277058	K562	0.304343
chr1	12040501	12041001	intergenic|chr1:12040501-12041001	intergenic	TNFRSF8	ENSG00000120949	K562	0.2895
chr1	12051947	12052447	intergenic|chr1:12051947-12052447	intergenic	TNFRSF8	ENSG00000120949	K562	0.788948
chr1	12056202	12056702	intergenic|chr1:12056202-12056702	intergenic	TNFRSF8	ENSG00000120949	K562	0.497203
chr1	12057397	12057897	intergenic|chr1:12057397-12057897	intergenic	TNFRSF8	ENSG00000120949	K562	0.396417
chr1	12057949	12058449	intergenic|chr1:12057949-12058449	intergenic	TNFRSF8	ENSG00000120949	K562	0.5004
chr1	12063054	12064174	promoter|chr1:12063054-12064174	promoter	TNFRSF8	ENSG00000120949	K562	0.99861
chr1	12064352	12064852	genic|chr1:12064352-12064852	genic	TNFRSF8	ENSG00000120949	K562	0.576476
chr1	12067778	12068278	genic|chr1:12067778-12068278	genic	TNFRSF8	ENSG00000120949	K562	0.702993
chr1	12075147	12076087	genic|chr1:12075147-12076087	genic	MIIP	ENSG00000116691	K562	0.336859
chr1	12075147	12076087	genic|chr1:12075147-12076087	genic	TNFRSF8	ENSG00000120949	K562	0.746621
chr1	12076320	12076820	genic|chr1:12076320-12076820	genic	TNFRSF8	ENSG00000120949	K562	0.506299
chr1	12081725	12082225	genic|chr1:12081725-12082225	genic	TNFRSF8	ENSG00000120949	K562	0.374273
chr1	12161774	12162274	intergenic|chr1:12161774-12162274	intergenic	TNFRSF1B	ENSG00000028137	K562	0.954337
chr1	12161774	12162274	intergenic|chr1:12161774-12162274	intergenic	AADACL4	ENSG00000204518	K562	0.290747
chr1	12166719	12167252	promoter|chr1:12166719-12167252	promoter	TNFRSF1B	ENSG00000028137	K562	0.998465
chr1	12167696	12168950	genic|chr1:12167696-12168950	genic	TNFRSF1B	ENSG00000028137	K562	0.958706
chr1	12173654	12174154	genic|chr1:12173654-12174154	genic	TNFRSF1B	ENSG00000028137	K562	0.613378
chr1	12174989	12175489	genic|chr1:12174989-12175489	genic	TNFRSF1B	ENSG00000028137	K562	0.916736
chr1	12174989	12175489	genic|chr1:12174989-12175489	genic	VPS13D	ENSG00000048707	K562	0.297548
chr1	12174989	12175489	genic|chr1:12174989-12175489	genic	C1orf158	ENSG00000157330	K562	0.381382
chr1	12174989	12175489	genic|chr1:12174989-12175489	genic	HNRNPCL4	ENSG00000179412	K562	0.488191
chr1	12174989	12175489	genic|chr1:12174989-12175489	genic	HNRNPCL3	ENSG00000277058	K562	0.496361
chr1	12174989	12175489	genic|chr1:12174989-12175489	genic	HNRNPCL1	ENSG00000179172	K562	0.408759
chr1	12218110	12218950	intergenic|chr1:12218110-12218950	intergenic	TNFRSF1B	ENSG00000028137	K562	0.560529
chr1	12218110	12218950	intergenic|chr1:12218110-12218950	intergenic	VPS13D	ENSG00000048707	K562	0.857546
chr1	12218110	12218950	intergenic|chr1:12218110-12218950	intergenic	AADACL4	ENSG00000204518	K562	0.485613
chr1	12218110	12218950	intergenic|chr1:12218110-12218950	intergenic	C1orf158	ENSG00000157330	K562	0.358858
chr1	12218110	12218950	intergenic|chr1:12218110-12218950	intergenic	HNRNPCL4	ENSG00000179412	K562	0.398692
chr1	12218110	12218950	intergenic|chr1:12218110-12218950	intergenic	HNRNPCL3	ENSG00000277058	K562	0.406558
chr1	12218110	12218950	intergenic|chr1:12218110-12218950	intergenic	HNRNPCL1	ENSG00000179172	K562	0.324621
chr1	12218110	12218950	intergenic|chr1:12218110-12218950	intergenic	FHAD1	ENSG00000142621	K562	0.297355
chr1	12229379	12230288	promoter|chr1:12229379-12230288	promoter	VPS13D	ENSG00000048707	K562	0.997448
chr1	12230480	12231231	promoter|chr1:12230480-12231231	promoter	VPS13D	ENSG00000048707	K562	0.993656
chr1	12407364	12408353	genic|chr1:12407364-12408353	genic	DHRS3	ENSG00000162496	K562	0.376354
chr1	12408521	12409021	genic|chr1:12408521-12409021	genic	DHRS3	ENSG00000162496	K562	0.404065
chr1	12433332	12434125	genic|chr1:12433332-12434125	genic	DHRS3	ENSG00000162496	K562	0.372562
chr1	12433332	12434125	genic|chr1:12433332-12434125	genic	AADACL4	ENSG00000204518	K562	0.512948
chr1	12433332	12434125	genic|chr1:12433332-12434125	genic	C1orf158	ENSG00000157330	K562	0.36693
chr1	12433332	12434125	genic|chr1:12433332-12434125	genic	HNRNPCL4	ENSG00000179412	K562	0.343225
chr1	12433332	12434125	genic|chr1:12433332-12434125	genic	HNRNPCL3	ENSG00000277058	K562	0.350631
chr1	12448728	12449904	genic|chr1:12448728-12449904	genic	DHRS3	ENSG00000162496	K562	0.671512
chr1	12448728	12449904	genic|chr1:12448728-12449904	genic	AADACL4	ENSG00000204518	K562	0.616795
chr1	12448728	12449904	genic|chr1:12448728-12449904	genic	C1orf158	ENSG00000157330	K562	0.67514
chr1	12448728	12449904	genic|chr1:12448728-12449904	genic	HNRNPCL4	ENSG00000179412	K562	0.662604
chr1	12448728	12449904	genic|chr1:12448728-12449904	genic	HNRNPCL3	ENSG00000277058	K562	0.669853
chr1	12448728	12449904	genic|chr1:12448728-12449904	genic	HNRNPCL1	ENSG00000179172	K562	0.585708
chr1	12448728	12449904	genic|chr1:12448728-12449904	genic	KAZN	ENSG00000189337	K562	0.294801
chr1	12448728	12449904	genic|chr1:12448728-12449904	genic	FHAD1	ENSG00000142621	K562	0.339317
chr1	12448728	12449904	genic|chr1:12448728-12449904	genic	PADI2	ENSG00000117115	K562	0.31044
chr1	12478132	12478966	genic|chr1:12478132-12478966	genic	SLC45A1	ENSG00000162426	K562	0.378792
chr1	12478132	12478966	genic|chr1:12478132-12478966	genic	SLC2A7	ENSG00000197241	K562	0.317094
chr1	12478132	12478966	genic|chr1:12478132-12478966	genic	C1orf127	ENSG00000175262	K562	0.3533
chr1	12478132	12478966	genic|chr1:12478132-12478966	genic	ANGPTL7	ENSG00000171819	K562	0.34034
chr1	12478132	12478966	genic|chr1:12478132-12478966	genic	NPPA	ENSG00000175206	K562	0.285922
chr1	12478132	12478966	genic|chr1:12478132-12478966	genic	NPPB	ENSG00000120937	K562	0.355822
chr1	12478132	12478966	genic|chr1:12478132-12478966	genic	DHRS3	ENSG00000162496	K562	0.752543
chr1	12478132	12478966	genic|chr1:12478132-12478966	genic	AADACL4	ENSG00000204518	K562	0.580712
chr1	12478132	12478966	genic|chr1:12478132-12478966	genic	C1orf158	ENSG00000157330	K562	0.641895
chr1	12478132	12478966	genic|chr1:12478132-12478966	genic	HNRNPCL4	ENSG00000179412	K562	0.732581
chr1	12478132	12478966	genic|chr1:12478132-12478966	genic	HNRNPCL3	ENSG00000277058	K562	0.738917
chr1	12478132	12478966	genic|chr1:12478132-12478966	genic	HNRNPCL1	ENSG00000179172	K562	0.663565
chr1	12478132	12478966	genic|chr1:12478132-12478966	genic	KAZN	ENSG00000189337	K562	0.460774
chr1	12478132	12478966	genic|chr1:12478132-12478966	genic	FHAD1	ENSG00000142621	K562	0.449284
chr1	12478132	12478966	genic|chr1:12478132-12478966	genic	PADI2	ENSG00000117115	K562	0.420593
chr1	12478132	12478966	genic|chr1:12478132-12478966	genic	PADI1	ENSG00000142623	K562	0.387714
chr1	12495639	12496139	genic|chr1:12495639-12496139	genic	HNRNPCL4	ENSG00000179412	K562	0.29896
chr1	12495639	12496139	genic|chr1:12495639-12496139	genic	HNRNPCL3	ENSG00000277058	K562	0.305788
chr1	12496145	12496917	genic|chr1:12496145-12496917	genic	C1orf158	ENSG00000157330	K562	0.332309
chr1	12496145	12496917	genic|chr1:12496145-12496917	genic	HNRNPCL4	ENSG00000179412	K562	0.421239
chr1	12496145	12496917	genic|chr1:12496145-12496917	genic	HNRNPCL3	ENSG00000277058	K562	0.429202
chr1	12496145	12496917	genic|chr1:12496145-12496917	genic	HNRNPCL1	ENSG00000179172	K562	0.343841
chr1	12528508	12529008	intergenic|chr1:12528508-12529008	intergenic	DHRS3	ENSG00000162496	K562	0.327974
chr1	12528508	12529008	intergenic|chr1:12528508-12529008	intergenic	AADACL4	ENSG00000204518	K562	0.372766
chr1	12528508	12529008	intergenic|chr1:12528508-12529008	intergenic	C1orf158	ENSG00000157330	K562	0.345299
chr1	12529347	12529847	intergenic|chr1:12529347-12529847	intergenic	DHRS3	ENSG00000162496	K562	0.50701
chr1	12529347	12529847	intergenic|chr1:12529347-12529847	intergenic	AADACL4	ENSG00000204518	K562	0.556298
chr1	12529347	12529847	intergenic|chr1:12529347-12529847	intergenic	C1orf158	ENSG00000157330	K562	0.531831
chr1	12529347	12529847	intergenic|chr1:12529347-12529847	intergenic	HNRNPCL4	ENSG00000179412	K562	0.392538
chr1	12529347	12529847	intergenic|chr1:12529347-12529847	intergenic	HNRNPCL3	ENSG00000277058	K562	0.400339
chr1	12529347	12529847	intergenic|chr1:12529347-12529847	intergenic	HNRNPCL1	ENSG00000179172	K562	0.317453
chr1	12529347	12529847	intergenic|chr1:12529347-12529847	intergenic	FHAD1	ENSG00000142621	K562	0.323976
chr1	12549058	12550213	intergenic|chr1:12549058-12550213	intergenic	AADACL4	ENSG00000204518	K562	0.474256
chr1	12549058	12550213	intergenic|chr1:12549058-12550213	intergenic	C1orf158	ENSG00000157330	K562	0.329593
chr1	12549058	12550213	intergenic|chr1:12549058-12550213	intergenic	HNRNPCL4	ENSG00000179412	K562	0.362183
chr1	12549058	12550213	intergenic|chr1:12549058-12550213	intergenic	HNRNPCL3	ENSG00000277058	K562	0.369739
chr1	12549058	12550213	intergenic|chr1:12549058-12550213	intergenic	HNRNPCL1	ENSG00000179172	K562	0.290191
chr1	12601890	12602390	genic|chr1:12601890-12602390	genic	DHRS3	ENSG00000162496	K562	0.362289
chr1	12604312	12604812	genic|chr1:12604312-12604812	genic	DHRS3	ENSG00000162496	K562	0.826233
chr1	12604312	12604812	genic|chr1:12604312-12604812	genic	AADACL4	ENSG00000204518	K562	0.607683
chr1	12604312	12604812	genic|chr1:12604312-12604812	genic	C1orf158	ENSG00000157330	K562	0.520512
chr1	12604312	12604812	genic|chr1:12604312-12604812	genic	HNRNPCL4	ENSG00000179412	K562	0.457809
chr1	12604312	12604812	genic|chr1:12604312-12604812	genic	HNRNPCL3	ENSG00000277058	K562	0.465913
chr1	12604312	12604812	genic|chr1:12604312-12604812	genic	HNRNPCL1	ENSG00000179172	K562	0.37801
chr1	12616055	12616792	genic|chr1:12616055-12616792	genic	DHRS3	ENSG00000162496	K562	0.764617
chr1	12616055	12616792	genic|chr1:12616055-12616792	genic	AADACL4	ENSG00000204518	K562	0.435177
chr1	12617481	12618615	promoter|chr1:12617481-12618615	promoter	DHRS3	ENSG00000162496	K562	0.997596
chr1	12618934	12619434	intergenic|chr1:12618934-12619434	intergenic	DHRS3	ENSG00000162496	K562	0.788376
chr1	12618934	12619434	intergenic|chr1:12618934-12619434	intergenic	AADACL4	ENSG00000204518	K562	0.58386
chr1	12619763	12620263	intergenic|chr1:12619763-12620263	intergenic	DHRS3	ENSG00000162496	K562	0.611322
chr1	12619763	12620263	intergenic|chr1:12619763-12620263	intergenic	AADACL4	ENSG00000204518	K562	0.649451
chr1	12634874	12636004	intergenic|chr1:12634874-12636004	intergenic	AADACL4	ENSG00000204518	K562	0.771868
chr1	12640164	12640664	intergenic|chr1:12640164-12640664	intergenic	AADACL4	ENSG00000204518	K562	0.519331
chr1	12644224	12644796	promoter|chr1:12644224-12644796	promoter	AADACL4	ENSG00000204518	K562	0.999699
chr1	12649769	12650435	genic|chr1:12649769-12650435	genic	AADACL4	ENSG00000204518	K562	0.588605
chr1	12652477	12652977	genic|chr1:12652477-12652977	genic	AADACL4	ENSG00000204518	K562	0.457364
chr1	12657453	12657953	genic|chr1:12657453-12657953	genic	AADACL4	ENSG00000204518	K562	0.946858
chr1	12657453	12657953	genic|chr1:12657453-12657953	genic	C1orf158	ENSG00000157330	K562	0.484978
chr1	12657453	12657953	genic|chr1:12657453-12657953	genic	HNRNPCL4	ENSG00000179412	K562	0.388068
chr1	12657453	12657953	genic|chr1:12657453-12657953	genic	HNRNPCL3	ENSG00000277058	K562	0.395818
chr1	12657453	12657953	genic|chr1:12657453-12657953	genic	HNRNPCL1	ENSG00000179172	K562	0.309479
chr1	12658907	12659407	genic|chr1:12658907-12659407	genic	AADACL4	ENSG00000204518	K562	0.762768
chr1	12745935	12746435	promoter|chr1:12745935-12746435	promoter	C1orf158	ENSG00000157330	K562	0.999922
chr1	12809891	12811341	intergenic|chr1:12809891-12811341	intergenic	HNRNPCL4	ENSG00000179412	K562	0.455043
chr1	12809891	12811341	intergenic|chr1:12809891-12811341	intergenic	HNRNPCL3	ENSG00000277058	K562	0.462831
chr1	12809891	12811341	intergenic|chr1:12809891-12811341	intergenic	HNRNPCL1	ENSG00000179172	K562	0.347044
chr1	12848054	12849006	promoter|chr1:12848054-12849006	promoter	HNRNPCL4	ENSG00000179412	K562	0.999611
chr1	12848054	12849006	promoter|chr1:12848054-12849006	promoter	HNRNPCL3	ENSG00000277058	K562	0.999657
chr1	12848054	12849006	promoter|chr1:12848054-12849006	promoter	HNRNPCL1	ENSG00000179172	K562	0.999495
chr1	13748639	13749986	genic|chr1:13748639-13749986	genic	KAZN	ENSG00000189337	K562	0.335195
chr1	14421610	14422574	intergenic|chr1:14421610-14422574	intergenic	KAZN	ENSG00000189337	K562	0.742366
chr1	14435231	14436009	intergenic|chr1:14435231-14436009	intergenic	KAZN	ENSG00000189337	K562	0.928679
chr1	14435231	14436009	intergenic|chr1:14435231-14436009	intergenic	FHAD1	ENSG00000142621	K562	0.526528
chr1	14435231	14436009	intergenic|chr1:14435231-14436009	intergenic	CTRC	ENSG00000162438	K562	0.305114
chr1	14435231	14436009	intergenic|chr1:14435231-14436009	intergenic	PADI2	ENSG00000117115	K562	0.289473
chr1	14436927	14437427	intergenic|chr1:14436927-14437427	intergenic	KAZN	ENSG00000189337	K562	0.942384
chr1	14436927	14437427	intergenic|chr1:14436927-14437427	intergenic	TMEM51	ENSG00000171729	K562	0.324537
chr1	14436927	14437427	intergenic|chr1:14436927-14437427	intergenic	C1orf195	ENSG00000204464	K562	0.308107
chr1	14436927	14437427	intergenic|chr1:14436927-14437427	intergenic	FHAD1	ENSG00000142621	K562	0.586936
chr1	14436927	14437427	intergenic|chr1:14436927-14437427	intergenic	CTRC	ENSG00000162438	K562	0.3595
chr1	14436927	14437427	intergenic|chr1:14436927-14437427	intergenic	PADI2	ENSG00000117115	K562	0.343546
chr1	14436927	14437427	intergenic|chr1:14436927-14437427	intergenic	PADI1	ENSG00000142623	K562	0.308179
chr1	14442593	14443897	intergenic|chr1:14442593-14443897	intergenic	KAZN	ENSG00000189337	K562	0.796485
chr1	14442593	14443897	intergenic|chr1:14442593-14443897	intergenic	FHAD1	ENSG00000142621	K562	0.294153
chr1	14590739	14591239	intergenic|chr1:14590739-14591239	intergenic	KAZN	ENSG00000189337	K562	0.865408
chr1	14593986	14594486	intergenic|chr1:14593986-14594486	intergenic	KAZN	ENSG00000189337	K562	0.896064
chr1	14598466	14599303	promoter|chr1:14598466-14599303	promoter	KAZN	ENSG00000189337	K562	0.999743
chr1	14606586	14607086	genic|chr1:14606586-14607086	genic	KAZN	ENSG00000189337	K562	0.284425
chr1	14777576	14778076	genic|chr1:14777576-14778076	genic	KAZN	ENSG00000189337	K562	0.882436
chr1	14777576	14778076	genic|chr1:14777576-14778076	genic	TMEM51	ENSG00000171729	K562	0.433417
chr1	14777576	14778076	genic|chr1:14777576-14778076	genic	C1orf195	ENSG00000204464	K562	0.715087
chr1	14777576	14778076	genic|chr1:14777576-14778076	genic	FHAD1	ENSG00000142621	K562	0.78624
chr1	14777576	14778076	genic|chr1:14777576-14778076	genic	CTRC	ENSG00000162438	K562	0.323016
chr1	14777576	14778076	genic|chr1:14777576-14778076	genic	PADI2	ENSG00000117115	K562	0.35448
chr1	14779066	14779566	genic|chr1:14779066-14779566	genic	KAZN	ENSG00000189337	K562	0.309888
chr1	14782673	14783611	genic|chr1:14782673-14783611	genic	KAZN	ENSG00000189337	K562	0.626727
chr1	14782673	14783611	genic|chr1:14782673-14783611	genic	FHAD1	ENSG00000142621	K562	0.380911
chr1	14783967	14784467	genic|chr1:14783967-14784467	genic	KAZN	ENSG00000189337	K562	0.838346
chr1	14783967	14784467	genic|chr1:14783967-14784467	genic	TMEM51	ENSG00000171729	K562	0.469293
chr1	14783967	14784467	genic|chr1:14783967-14784467	genic	C1orf195	ENSG00000204464	K562	0.459636
chr1	14783967	14784467	genic|chr1:14783967-14784467	genic	FHAD1	ENSG00000142621	K562	0.645225
chr1	14783967	14784467	genic|chr1:14783967-14784467	genic	CTRC	ENSG00000162438	K562	0.327266
chr1	14783967	14784467	genic|chr1:14783967-14784467	genic	PADI2	ENSG00000117115	K562	0.327494
chr1	14784613	14785113	genic|chr1:14784613-14785113	genic	KAZN	ENSG00000189337	K562	0.378879
chr1	14881932	14882847	genic|chr1:14881932-14882847	genic	KAZN	ENSG00000189337	K562	0.380794
chr1	14929385	14929885	genic|chr1:14929385-14929885	genic	KAZN	ENSG00000189337	K562	0.442924
chr1	14970073	14970573	genic|chr1:14970073-14970573	genic	KAZN	ENSG00000189337	K562	0.405198
chr1	15152265	15152996	intergenic|chr1:15152265-15152996	intergenic	TMEM51	ENSG00000171729	K562	0.703037
chr1	15153464	15153982	promoter|chr1:15153464-15153982	promoter	TMEM51	ENSG00000171729	K562	0.998884
chr1	15153985	15154485	promoter|chr1:15153985-15154485	promoter	TMEM51	ENSG00000171729	K562	0.998747
chr1	15171374	15171978	promoter|chr1:15171374-15171978	promoter	C1orf195	ENSG00000204464	K562	0.999509
chr1	15177662	15178162	genic|chr1:15177662-15178162	genic	C1orf195	ENSG00000204464	K562	0.894723
chr1	15177662	15178162	genic|chr1:15177662-15178162	genic	FHAD1	ENSG00000142621	K562	0.392535
chr1	15218461	15218961	genic|chr1:15218461-15218961	genic	C1orf195	ENSG00000204464	K562	0.306375
chr1	15218461	15218961	genic|chr1:15218461-15218961	genic	FHAD1	ENSG00000142621	K562	0.651537
chr1	15236191	15236691	intergenic|chr1:15236191-15236691	intergenic	FHAD1	ENSG00000142621	K562	0.581442
chr1	15246920	15247521	promoter|chr1:15246920-15247521	promoter	FHAD1	ENSG00000142621	K562	0.999722
chr1	15258941	15259441	genic|chr1:15258941-15259441	genic	FHAD1	ENSG00000142621	K562	0.728468
chr1	15260551	15261051	genic|chr1:15260551-15261051	genic	TMEM51	ENSG00000171729	K562	0.428136
chr1	15260551	15261051	genic|chr1:15260551-15261051	genic	C1orf195	ENSG00000204464	K562	0.309145
chr1	15260551	15261051	genic|chr1:15260551-15261051	genic	FHAD1	ENSG00000142621	K562	0.9244
chr1	15261149	15261857	genic|chr1:15261149-15261857	genic	FHAD1	ENSG00000142621	K562	0.591699
chr1	15272454	15272954	genic|chr1:15272454-15272954	genic	TMEM51	ENSG00000171729	K562	0.363012
chr1	15272454	15272954	genic|chr1:15272454-15272954	genic	FHAD1	ENSG00000142621	K562	0.53049
chr1	15290355	15290855	genic|chr1:15290355-15290855	genic	FHAD1	ENSG00000142621	K562	0.487281
chr1	15322891	15323391	genic|chr1:15322891-15323391	genic	FHAD1	ENSG00000142621	K562	0.575247
chr1	15322891	15323391	genic|chr1:15322891-15323391	genic	EFHD2	ENSG00000142634	K562	0.374028
chr1	15322891	15323391	genic|chr1:15322891-15323391	genic	CTRC	ENSG00000162438	K562	0.740114
chr1	15323471	15324393	genic|chr1:15323471-15324393	genic	FHAD1	ENSG00000142621	K562	0.465042
chr1	15323471	15324393	genic|chr1:15323471-15324393	genic	CTRC	ENSG00000162438	K562	0.627985
chr1	15328662	15329527	genic|chr1:15328662-15329527	genic	FHAD1	ENSG00000142621	K562	0.441445
chr1	15328662	15329527	genic|chr1:15328662-15329527	genic	EFHD2	ENSG00000142634	K562	0.31098
chr1	15328662	15329527	genic|chr1:15328662-15329527	genic	CTRC	ENSG00000162438	K562	0.50055
chr1	15345831	15347020	genic|chr1:15345831-15347020	genic	FHAD1	ENSG00000142621	K562	0.443456
chr1	15345831	15347020	genic|chr1:15345831-15347020	genic	CTRC	ENSG00000162438	K562	0.376376
chr1	15409240	15410402	promoter|chr1:15409240-15410402	promoter	EFHD2	ENSG00000142634	K562	0.997697
chr1	15412088	15412588	genic|chr1:15412088-15412588	genic	EFHD2	ENSG00000142634	K562	0.472799
chr1	15415883	15416651	genic|chr1:15415883-15416651	genic	FHAD1	ENSG00000142621	K562	0.35359
chr1	15415883	15416651	genic|chr1:15415883-15416651	genic	EFHD2	ENSG00000142634	K562	0.777283
chr1	15415883	15416651	genic|chr1:15415883-15416651	genic	CTRC	ENSG00000162438	K562	0.763144
chr1	15416902	15417402	genic|chr1:15416902-15417402	genic	EFHD2	ENSG00000142634	K562	0.662865
chr1	15416902	15417402	genic|chr1:15416902-15417402	genic	CTRC	ENSG00000162438	K562	0.655445
chr1	15417412	15417912	genic|chr1:15417412-15417912	genic	FHAD1	ENSG00000142621	K562	0.414733
chr1	15417412	15417912	genic|chr1:15417412-15417912	genic	EFHD2	ENSG00000142634	K562	0.816826
chr1	15417412	15417912	genic|chr1:15417412-15417912	genic	CTRC	ENSG00000162438	K562	0.78712
chr1	15420941	15421441	genic|chr1:15420941-15421441	genic	CTRC	ENSG00000162438	K562	0.406696
chr1	15421641	15422141	genic|chr1:15421641-15422141	genic	CTRC	ENSG00000162438	K562	0.429334
chr1	15423147	15423647	genic|chr1:15423147-15423647	genic	CTRC	ENSG00000162438	K562	0.32731
chr1	15424034	15424534	genic|chr1:15424034-15424534	genic	FHAD1	ENSG00000142621	K562	0.490615
chr1	15424034	15424534	genic|chr1:15424034-15424534	genic	EFHD2	ENSG00000142634	K562	0.726203
chr1	15424034	15424534	genic|chr1:15424034-15424534	genic	CTRC	ENSG00000162438	K562	0.891923
chr1	15424034	15424534	genic|chr1:15424034-15424534	genic	CELA2A	ENSG00000142615	K562	0.44993
chr1	15426675	15427404	genic|chr1:15426675-15427404	genic	CTRC	ENSG00000162438	K562	0.525939
chr1	15429711	15430211	genic|chr1:15429711-15430211	genic	CTRC	ENSG00000162438	K562	0.423043
chr1	15431083	15431583	intergenic|chr1:15431083-15431583	intergenic	CTRC	ENSG00000162438	K562	0.852235
chr1	15432720	15433220	intergenic|chr1:15432720-15433220	intergenic	CTRC	ENSG00000162438	K562	0.862366
chr1	15438191	15438691	promoter|chr1:15438191-15438691	promoter	CTRC	ENSG00000162438	K562	0.999984
chr1	15440326	15440826	genic|chr1:15440326-15440826	genic	CTRC	ENSG00000162438	K562	0.661912
chr1	15444396	15444896	genic|chr1:15444396-15444896	genic	CTRC	ENSG00000162438	K562	0.965027
chr1	15444396	15444896	genic|chr1:15444396-15444896	genic	CELA2A	ENSG00000142615	K562	0.702345
chr1	15444396	15444896	genic|chr1:15444396-15444896	genic	CELA2B	ENSG00000215704	K562	0.329469
chr1	15449570	15450070	intergenic|chr1:15449570-15450070	intergenic	CTRC	ENSG00000162438	K562	0.505855
chr1	15449570	15450070	intergenic|chr1:15449570-15450070	intergenic	CELA2A	ENSG00000142615	K562	0.429016
chr1	15452815	15453315	intergenic|chr1:15452815-15453315	intergenic	CTRC	ENSG00000162438	K562	0.339644
chr1	15452815	15453315	intergenic|chr1:15452815-15453315	intergenic	CELA2A	ENSG00000142615	K562	0.538569
chr1	15456477	15456982	promoter|chr1:15456477-15456982	promoter	CELA2A	ENSG00000142615	K562	0.999962
chr1	15459838	15460338	genic|chr1:15459838-15460338	genic	CELA2A	ENSG00000142615	K562	0.560095
chr1	15464167	15464959	genic|chr1:15464167-15464959	genic	CTRC	ENSG00000162438	K562	0.395698
chr1	15464167	15464959	genic|chr1:15464167-15464959	genic	CELA2A	ENSG00000142615	K562	0.909959
chr1	15464167	15464959	genic|chr1:15464167-15464959	genic	CELA2B	ENSG00000215704	K562	0.582566
chr1	15472529	15473029	intergenic|chr1:15472529-15473029	intergenic	CELA2B	ENSG00000215704	K562	0.448507
chr1	15475830	15476350	promoter|chr1:15475830-15476350	promoter	CELA2B	ENSG00000215704	K562	0.999861
chr1	15524123	15525308	promoter|chr1:15524123-15525308	promoter	CASP9	ENSG00000132906	K562	0.996464
chr1	15526434	15527383	promoter|chr1:15526434-15527383	promoter	DNAJC16	ENSG00000116138	K562	0.994774
chr1	15543177	15544096	genic|chr1:15543177-15544096	genic	KAZN	ENSG00000189337	K562	0.333678
chr1	15543177	15544096	genic|chr1:15543177-15544096	genic	C1orf195	ENSG00000204464	K562	0.338651
chr1	15543177	15544096	genic|chr1:15543177-15544096	genic	FHAD1	ENSG00000142621	K562	0.647592
chr1	15543177	15544096	genic|chr1:15543177-15544096	genic	CTRC	ENSG00000162438	K562	0.472413
chr1	15543177	15544096	genic|chr1:15543177-15544096	genic	CELA2A	ENSG00000142615	K562	0.434606
chr1	15543177	15544096	genic|chr1:15543177-15544096	genic	CELA2B	ENSG00000215704	K562	0.539701
chr1	15543177	15544096	genic|chr1:15543177-15544096	genic	DNAJC16	ENSG00000116138	K562	0.311472
chr1	15543177	15544096	genic|chr1:15543177-15544096	genic	RSC1A1	ENSG00000215695	K562	0.506658
chr1	15543177	15544096	genic|chr1:15543177-15544096	genic	PADI2	ENSG00000117115	K562	0.295872
chr1	15617070	15617707	promoter|chr1:15617070-15617707	promoter	DDI2	ENSG00000197312	K562	0.993418
chr1	15617815	15618315	promoter|chr1:15617815-15618315	promoter	DDI2	ENSG00000197312	K562	0.965926
chr1	15627589	15628488	genic|chr1:15627589-15628488	genic	RSC1A1	ENSG00000215695	K562	0.688409
chr1	15659462	15659962	promoter|chr1:15659462-15659962	promoter	RSC1A1	ENSG00000215695	K562	0.999966
chr1	15674718	15675218	intergenic|chr1:15674718-15675218	intergenic	RSC1A1	ENSG00000215695	K562	0.774693
chr1	15674718	15675218	intergenic|chr1:15674718-15675218	intergenic	PLEKHM2	ENSG00000116786	K562	0.624488
chr1	15676872	15677372	intergenic|chr1:15676872-15677372	intergenic	RSC1A1	ENSG00000215695	K562	0.886259
chr1	15676872	15677372	intergenic|chr1:15676872-15677372	intergenic	PLEKHM2	ENSG00000116786	K562	0.959386
chr1	15678502	15679002	intergenic|chr1:15678502-15679002	intergenic	PLEKHM2	ENSG00000116786	K562	0.373269
chr1	15681701	15682201	intergenic|chr1:15681701-15682201	intergenic	RSC1A1	ENSG00000215695	K562	0.605809
chr1	15681701	15682201	intergenic|chr1:15681701-15682201	intergenic	PLEKHM2	ENSG00000116786	K562	0.784465
chr1	15684039	15684552	promoter|chr1:15684039-15684552	promoter	PLEKHM2	ENSG00000116786	K562	0.997287
chr1	15684768	15685268	promoter|chr1:15684768-15685268	promoter	PLEKHM2	ENSG00000116786	K562	0.998379
chr1	15692250	15692750	genic|chr1:15692250-15692750	genic	RSC1A1	ENSG00000215695	K562	0.593055
chr1	15692250	15692750	genic|chr1:15692250-15692750	genic	PLEKHM2	ENSG00000116786	K562	0.621475
chr1	15791947	15792447	intergenic|chr1:15791947-15792447	intergenic	UQCRHL	ENSG00000233954	K562	0.312925
chr1	15795044	15795812	intergenic|chr1:15795044-15795812	intergenic	KAZN	ENSG00000189337	K562	0.338459
chr1	15795044	15795812	intergenic|chr1:15795044-15795812	intergenic	FHAD1	ENSG00000142621	K562	0.539181
chr1	15795044	15795812	intergenic|chr1:15795044-15795812	intergenic	CTRC	ENSG00000162438	K562	0.415372
chr1	15795044	15795812	intergenic|chr1:15795044-15795812	intergenic	RSC1A1	ENSG00000215695	K562	0.361406
chr1	15795044	15795812	intergenic|chr1:15795044-15795812	intergenic	UQCRHL	ENSG00000233954	K562	0.930964
chr1	15795044	15795812	intergenic|chr1:15795044-15795812	intergenic	C1orf64	ENSG00000183888	K562	0.791008
chr1	15795044	15795812	intergenic|chr1:15795044-15795812	intergenic	HSPB7	ENSG00000173641	K562	0.425757
chr1	15795044	15795812	intergenic|chr1:15795044-15795812	intergenic	CLCNKA	ENSG00000186510	K562	0.372839
chr1	15795044	15795812	intergenic|chr1:15795044-15795812	intergenic	CLCNKB	ENSG00000184908	K562	0.388841
chr1	15795044	15795812	intergenic|chr1:15795044-15795812	intergenic	PADI2	ENSG00000117115	K562	0.401968
chr1	15795044	15795812	intergenic|chr1:15795044-15795812	intergenic	PADI1	ENSG00000142623	K562	0.291208
chr1	15799834	15800850	intergenic|chr1:15799834-15800850	intergenic	UQCRHL	ENSG00000233954	K562	0.932887
chr1	15799834	15800850	intergenic|chr1:15799834-15800850	intergenic	C1orf64	ENSG00000183888	K562	0.449915
chr1	15803300	15803800	intergenic|chr1:15803300-15803800	intergenic	UQCRHL	ENSG00000233954	K562	0.29971
chr1	15807449	15807949	promoter|chr1:15807449-15807949	promoter	UQCRHL	ENSG00000233954	K562	0.999951
chr1	15815459	15815959	intergenic|chr1:15815459-15815959	intergenic	UQCRHL	ENSG00000233954	K562	0.541817
chr1	15831914	15832414	intergenic|chr1:15831914-15832414	intergenic	UQCRHL	ENSG00000233954	K562	0.591382
chr1	15831914	15832414	intergenic|chr1:15831914-15832414	intergenic	SPEN	ENSG00000065526	K562	0.472959
chr1	15833251	15833751	intergenic|chr1:15833251-15833751	intergenic	UQCRHL	ENSG00000233954	K562	0.298682
chr1	15834174	15834674	intergenic|chr1:15834174-15834674	intergenic	UQCRHL	ENSG00000233954	K562	0.600612
chr1	15834174	15834674	intergenic|chr1:15834174-15834674	intergenic	SPEN	ENSG00000065526	K562	0.411534
chr1	15834777	15835277	intergenic|chr1:15834777-15835277	intergenic	UQCRHL	ENSG00000233954	K562	0.442271
chr1	15834777	15835277	intergenic|chr1:15834777-15835277	intergenic	SPEN	ENSG00000065526	K562	0.423285
chr1	15835729	15836229	intergenic|chr1:15835729-15836229	intergenic	FHAD1	ENSG00000142621	K562	0.394565
chr1	15835729	15836229	intergenic|chr1:15835729-15836229	intergenic	RSC1A1	ENSG00000215695	K562	0.340513
chr1	15835729	15836229	intergenic|chr1:15835729-15836229	intergenic	UQCRHL	ENSG00000233954	K562	0.728447
chr1	15835729	15836229	intergenic|chr1:15835729-15836229	intergenic	SPEN	ENSG00000065526	K562	0.661409
chr1	15847351	15848113	promoter|chr1:15847351-15848113	promoter	SPEN	ENSG00000065526	K562	0.997967
chr1	15849222	15850420	genic|chr1:15849222-15850420	genic	UQCRHL	ENSG00000233954	K562	0.616676
chr1	15849222	15850420	genic|chr1:15849222-15850420	genic	SPEN	ENSG00000065526	K562	0.795243
chr1	15849222	15850420	genic|chr1:15849222-15850420	genic	C1orf64	ENSG00000183888	K562	0.463246
chr1	15949070	15950016	genic|chr1:15949070-15950016	genic	FHAD1	ENSG00000142621	K562	0.299291
chr1	15949070	15950016	genic|chr1:15949070-15950016	genic	RSC1A1	ENSG00000215695	K562	0.359881
chr1	15949070	15950016	genic|chr1:15949070-15950016	genic	UQCRHL	ENSG00000233954	K562	0.57563
chr1	15949070	15950016	genic|chr1:15949070-15950016	genic	C1orf64	ENSG00000183888	K562	0.667944
chr1	15949070	15950016	genic|chr1:15949070-15950016	genic	HSPB7	ENSG00000173641	K562	0.322856
chr1	15949070	15950016	genic|chr1:15949070-15950016	genic	CLCNKA	ENSG00000186510	K562	0.360231
chr1	15949070	15950016	genic|chr1:15949070-15950016	genic	PADI2	ENSG00000117115	K562	0.302875
chr1	15951190	15951690	genic|chr1:15951190-15951690	genic	C1orf64	ENSG00000183888	K562	0.30937
chr1	15952124	15953188	genic|chr1:15952124-15953188	genic	FHAD1	ENSG00000142621	K562	0.314378
chr1	15952124	15953188	genic|chr1:15952124-15953188	genic	RSC1A1	ENSG00000215695	K562	0.299889
chr1	15952124	15953188	genic|chr1:15952124-15953188	genic	UQCRHL	ENSG00000233954	K562	0.776294
chr1	15952124	15953188	genic|chr1:15952124-15953188	genic	ZBTB17	ENSG00000116809	K562	0.447064
chr1	15952124	15953188	genic|chr1:15952124-15953188	genic	C1orf64	ENSG00000183888	K562	0.783107
chr1	15952124	15953188	genic|chr1:15952124-15953188	genic	HSPB7	ENSG00000173641	K562	0.408479
chr1	15952124	15953188	genic|chr1:15952124-15953188	genic	CLCNKA	ENSG00000186510	K562	0.427132
chr1	15952124	15953188	genic|chr1:15952124-15953188	genic	CLCNKB	ENSG00000184908	K562	0.492264
chr1	15952124	15953188	genic|chr1:15952124-15953188	genic	PADI2	ENSG00000117115	K562	0.313433
chr1	15975386	15976382	promoter|chr1:15975386-15976382	promoter	ZBTB17	ENSG00000116809	K562	0.959481
chr1	16003985	16004485	promoter|chr1:16003985-16004485	promoter	C1orf64	ENSG00000183888	K562	0.999982
chr1	16007050	16007550	intergenic|chr1:16007050-16007550	intergenic	C1orf64	ENSG00000183888	K562	0.649627
chr1	16008957	16009457	intergenic|chr1:16008957-16009457	intergenic	C1orf64	ENSG00000183888	K562	0.866647
chr1	16008957	16009457	intergenic|chr1:16008957-16009457	intergenic	HSPB7	ENSG00000173641	K562	0.470945
chr1	16008957	16009457	intergenic|chr1:16008957-16009457	intergenic	CLCNKA	ENSG00000186510	K562	0.413983
chr1	16012695	16013614	intergenic|chr1:16012695-16013614	intergenic	C1orf64	ENSG00000183888	K562	0.936873
chr1	16012695	16013614	intergenic|chr1:16012695-16013614	intergenic	HSPB7	ENSG00000173641	K562	0.979273
chr1	16012695	16013614	intergenic|chr1:16012695-16013614	intergenic	CLCNKA	ENSG00000186510	K562	0.940059
chr1	16012695	16013614	intergenic|chr1:16012695-16013614	intergenic	CLCNKB	ENSG00000184908	K562	0.75713
chr1	16012695	16013614	intergenic|chr1:16012695-16013614	intergenic	FAM131C	ENSG00000185519	K562	0.449826
chr1	16014599	16015099	genic|chr1:16014599-16015099	genic	C1orf64	ENSG00000183888	K562	0.907211
chr1	16014599	16015099	genic|chr1:16014599-16015099	genic	HSPB7	ENSG00000173641	K562	0.965916
chr1	16014599	16015099	genic|chr1:16014599-16015099	genic	CLCNKA	ENSG00000186510	K562	0.918921
chr1	16014599	16015099	genic|chr1:16014599-16015099	genic	CLCNKB	ENSG00000184908	K562	0.697185
chr1	16014599	16015099	genic|chr1:16014599-16015099	genic	FAM131C	ENSG00000185519	K562	0.393248
chr1	16017441	16017941	genic|chr1:16017441-16017941	genic	C1orf64	ENSG00000183888	K562	0.390631
chr1	16017441	16017941	genic|chr1:16017441-16017941	genic	HSPB7	ENSG00000173641	K562	0.790129
chr1	16017441	16017941	genic|chr1:16017441-16017941	genic	CLCNKA	ENSG00000186510	K562	0.79538
chr1	16018540	16019040	promoter|chr1:16018540-16019040	promoter	HSPB7	ENSG00000173641	K562	0.999979
chr1	16019602	16020102	intergenic|chr1:16019602-16020102	intergenic	HSPB7	ENSG00000173641	K562	0.434428
chr1	16019602	16020102	intergenic|chr1:16019602-16020102	intergenic	CLCNKA	ENSG00000186510	K562	0.532592
chr1	16020740	16021240	intergenic|chr1:16020740-16021240	intergenic	HSPB7	ENSG00000173641	K562	0.498733
chr1	16020740	16021240	intergenic|chr1:16020740-16021240	intergenic	CLCNKA	ENSG00000186510	K562	0.536737
chr1	16021740	16022240	promoter|chr1:16021740-16022240	promoter	CLCNKA	ENSG00000186510	K562	0.999974
chr1	16026665	16027165	genic|chr1:16026665-16027165	genic	CLCNKA	ENSG00000186510	K562	0.559744
chr1	16032741	16033241	genic|chr1:16032741-16033241	genic	C1orf64	ENSG00000183888	K562	0.491285
chr1	16032741	16033241	genic|chr1:16032741-16033241	genic	HSPB7	ENSG00000173641	K562	0.674116
chr1	16032741	16033241	genic|chr1:16032741-16033241	genic	CLCNKA	ENSG00000186510	K562	0.835696
chr1	16032741	16033241	genic|chr1:16032741-16033241	genic	CLCNKB	ENSG00000184908	K562	0.843704
chr1	16038490	16038990	intergenic|chr1:16038490-16038990	intergenic	CLCNKB	ENSG00000184908	K562	0.364312
chr1	16042025	16042525	intergenic|chr1:16042025-16042525	intergenic	CLCNKB	ENSG00000184908	K562	0.437477
chr1	16042598	16043098	intergenic|chr1:16042598-16043098	intergenic	CLCNKB	ENSG00000184908	K562	0.545466
chr1	16043485	16043985	promoter|chr1:16043485-16043985	promoter	CLCNKB	ENSG00000184908	K562	0.999981
chr1	16048413	16048913	genic|chr1:16048413-16048913	genic	CLCNKB	ENSG00000184908	K562	0.825933
chr1	16054031	16054531	genic|chr1:16054031-16054531	genic	FHAD1	ENSG00000142621	K562	0.416329
chr1	16054031	16054531	genic|chr1:16054031-16054531	genic	C1orf64	ENSG00000183888	K562	0.879358
chr1	16054031	16054531	genic|chr1:16054031-16054531	genic	HSPB7	ENSG00000173641	K562	0.773603
chr1	16054031	16054531	genic|chr1:16054031-16054531	genic	CLCNKA	ENSG00000186510	K562	0.821726
chr1	16054031	16054531	genic|chr1:16054031-16054531	genic	CLCNKB	ENSG00000184908	K562	0.976001
chr1	16054031	16054531	genic|chr1:16054031-16054531	genic	FAM131C	ENSG00000185519	K562	0.829712
chr1	16054031	16054531	genic|chr1:16054031-16054531	genic	ARHGEF19	ENSG00000142632	K562	0.3982
chr1	16054031	16054531	genic|chr1:16054031-16054531	genic	SPATA21	ENSG00000187144	K562	0.311478
chr1	16054031	16054531	genic|chr1:16054031-16054531	genic	PADI2	ENSG00000117115	K562	0.470262
chr1	16054031	16054531	genic|chr1:16054031-16054531	genic	PADI1	ENSG00000142623	K562	0.398026
chr1	16055565	16056510	genic|chr1:16055565-16056510	genic	C1orf64	ENSG00000183888	K562	0.711373
chr1	16055565	16056510	genic|chr1:16055565-16056510	genic	HSPB7	ENSG00000173641	K562	0.710628
chr1	16055565	16056510	genic|chr1:16055565-16056510	genic	CLCNKA	ENSG00000186510	K562	0.679476
chr1	16055565	16056510	genic|chr1:16055565-16056510	genic	CLCNKB	ENSG00000184908	K562	0.944323
chr1	16055565	16056510	genic|chr1:16055565-16056510	genic	FAM131C	ENSG00000185519	K562	0.782457
chr1	16067037	16067785	genic|chr1:16067037-16067785	genic	FAM131C	ENSG00000185519	K562	0.634311
chr1	16070072	16070572	genic|chr1:16070072-16070572	genic	FAM131C	ENSG00000185519	K562	0.426466
chr1	16072975	16074258	promoter|chr1:16072975-16074258	promoter	FAM131C	ENSG00000185519	K562	0.998743
chr1	16075947	16076447	intergenic|chr1:16075947-16076447	intergenic	FAM131C	ENSG00000185519	K562	0.821175
chr1	16078813	16079313	intergenic|chr1:16078813-16079313	intergenic	FAM131C	ENSG00000185519	K562	0.679409
chr1	16080577	16081077	intergenic|chr1:16080577-16081077	intergenic	FAM131C	ENSG00000185519	K562	0.460721
chr1	16082268	16082768	intergenic|chr1:16082268-16082768	intergenic	FAM131C	ENSG00000185519	K562	0.341282
chr1	16140743	16141243	genic|chr1:16140743-16141243	genic	FAM131C	ENSG00000185519	K562	0.330197
chr1	16140743	16141243	genic|chr1:16140743-16141243	genic	ARHGEF19	ENSG00000142632	K562	0.37647
chr1	16143766	16144266	genic|chr1:16143766-16144266	genic	HNRNPCL3	ENSG00000277058	K562	0.289185
chr1	16143766	16144266	genic|chr1:16143766-16144266	genic	KAZN	ENSG00000189337	K562	0.371398
chr1	16143766	16144266	genic|chr1:16143766-16144266	genic	FHAD1	ENSG00000142621	K562	0.448116
chr1	16143766	16144266	genic|chr1:16143766-16144266	genic	CTRC	ENSG00000162438	K562	0.350672
chr1	16143766	16144266	genic|chr1:16143766-16144266	genic	RSC1A1	ENSG00000215695	K562	0.301101
chr1	16143766	16144266	genic|chr1:16143766-16144266	genic	C1orf64	ENSG00000183888	K562	0.335376
chr1	16143766	16144266	genic|chr1:16143766-16144266	genic	HSPB7	ENSG00000173641	K562	0.364859
chr1	16143766	16144266	genic|chr1:16143766-16144266	genic	CLCNKA	ENSG00000186510	K562	0.534594
chr1	16143766	16144266	genic|chr1:16143766-16144266	genic	CLCNKB	ENSG00000184908	K562	0.53606
chr1	16143766	16144266	genic|chr1:16143766-16144266	genic	FAM131C	ENSG00000185519	K562	0.756946
chr1	16143766	16144266	genic|chr1:16143766-16144266	genic	ARHGEF19	ENSG00000142632	K562	0.769599
chr1	16143766	16144266	genic|chr1:16143766-16144266	genic	PADI2	ENSG00000117115	K562	0.509794
chr1	16143766	16144266	genic|chr1:16143766-16144266	genic	PADI1	ENSG00000142623	K562	0.390378
chr1	16143766	16144266	genic|chr1:16143766-16144266	genic	PADI6	ENSG00000276747	K562	0.32207
chr1	16143766	16144266	genic|chr1:16143766-16144266	genic	IFFO2	ENSG00000169991	K562	0.340224
chr1	16145749	16146697	genic|chr1:16145749-16146697	genic	KAZN	ENSG00000189337	K562	0.341981
chr1	16145749	16146697	genic|chr1:16145749-16146697	genic	FHAD1	ENSG00000142621	K562	0.475093
chr1	16145749	16146697	genic|chr1:16145749-16146697	genic	C1orf64	ENSG00000183888	K562	0.332458
chr1	16145749	16146697	genic|chr1:16145749-16146697	genic	HSPB7	ENSG00000173641	K562	0.296992
chr1	16145749	16146697	genic|chr1:16145749-16146697	genic	CLCNKA	ENSG00000186510	K562	0.473039
chr1	16145749	16146697	genic|chr1:16145749-16146697	genic	CLCNKB	ENSG00000184908	K562	0.609646
chr1	16145749	16146697	genic|chr1:16145749-16146697	genic	FAM131C	ENSG00000185519	K562	0.865576
chr1	16145749	16146697	genic|chr1:16145749-16146697	genic	ARHGEF19	ENSG00000142632	K562	0.561038
chr1	16145749	16146697	genic|chr1:16145749-16146697	genic	PADI2	ENSG00000117115	K562	0.468612
chr1	16145749	16146697	genic|chr1:16145749-16146697	genic	PADI1	ENSG00000142623	K562	0.361164
chr1	16145749	16146697	genic|chr1:16145749-16146697	genic	PADI6	ENSG00000276747	K562	0.28895
chr1	16145749	16146697	genic|chr1:16145749-16146697	genic	IFFO2	ENSG00000169991	K562	0.30889
chr1	16146745	16147245	genic|chr1:16146745-16147245	genic	FAM131C	ENSG00000185519	K562	0.479066
chr1	16151118	16151837	genic|chr1:16151118-16151837	genic	FAM131C	ENSG00000185519	K562	0.444694
chr1	16164084	16164584	intergenic|chr1:16164084-16164584	intergenic	FHAD1	ENSG00000142621	K562	0.287737
chr1	16164084	16164584	intergenic|chr1:16164084-16164584	intergenic	C1orf64	ENSG00000183888	K562	0.30098
chr1	16164084	16164584	intergenic|chr1:16164084-16164584	intergenic	CLCNKA	ENSG00000186510	K562	0.52256
chr1	16164084	16164584	intergenic|chr1:16164084-16164584	intergenic	FAM131C	ENSG00000185519	K562	0.531168
chr1	16164084	16164584	intergenic|chr1:16164084-16164584	intergenic	ARHGEF19	ENSG00000142632	K562	0.710864
chr1	16164084	16164584	intergenic|chr1:16164084-16164584	intergenic	PADI2	ENSG00000117115	K562	0.349427
chr1	16173073	16173876	intergenic|chr1:16173073-16173876	intergenic	FAM131C	ENSG00000185519	K562	0.409349
chr1	16173073	16173876	intergenic|chr1:16173073-16173876	intergenic	ARHGEF19	ENSG00000142632	K562	0.526968
chr1	16195048	16195548	intergenic|chr1:16195048-16195548	intergenic	ARHGEF19	ENSG00000142632	K562	0.29404
chr1	16204936	16205436	genic|chr1:16204936-16205436	genic	ARHGEF19	ENSG00000142632	K562	0.738646
chr1	16206474	16207304	genic|chr1:16206474-16207304	genic	CLCNKA	ENSG00000186510	K562	0.33265
chr1	16206474	16207304	genic|chr1:16206474-16207304	genic	CLCNKB	ENSG00000184908	K562	0.29484
chr1	16206474	16207304	genic|chr1:16206474-16207304	genic	FAM131C	ENSG00000185519	K562	0.358933
chr1	16206474	16207304	genic|chr1:16206474-16207304	genic	ARHGEF19	ENSG00000142632	K562	0.985733
chr1	16208242	16208742	genic|chr1:16208242-16208742	genic	ARHGEF19	ENSG00000142632	K562	0.93923
chr1	16212421	16212921	promoter|chr1:16212421-16212921	promoter	ARHGEF19	ENSG00000142632	K562	0.999988
chr1	16216129	16216629	intergenic|chr1:16216129-16216629	intergenic	ARHGEF19	ENSG00000142632	K562	0.927988
chr1	16216922	16217766	intergenic|chr1:16216922-16217766	intergenic	ARHGEF19	ENSG00000142632	K562	0.929568
chr1	16228387	16228887	intergenic|chr1:16228387-16228887	intergenic	ARHGEF19	ENSG00000142632	K562	0.516465
chr1	16231177	16232239	genic|chr1:16231177-16232239	genic	ARHGEF19	ENSG00000142632	K562	0.793878
chr1	16231177	16232239	genic|chr1:16231177-16232239	genic	RSG1	ENSG00000132881	K562	0.581637
chr1	16236914	16237488	promoter|chr1:16236914-16237488	promoter	RSG1	ENSG00000132881	K562	0.993316
chr1	16244316	16244816	intergenic|chr1:16244316-16244816	intergenic	ARHGEF19	ENSG00000142632	K562	0.399542
chr1	16248732	16249232	genic|chr1:16248732-16249232	genic	FAM131C	ENSG00000185519	K562	0.45279
chr1	16248732	16249232	genic|chr1:16248732-16249232	genic	ARHGEF19	ENSG00000142632	K562	0.723647
chr1	16248732	16249232	genic|chr1:16248732-16249232	genic	RSG1	ENSG00000132881	K562	0.48219
chr1	16248732	16249232	genic|chr1:16248732-16249232	genic	PADI2	ENSG00000117115	K562	0.343715
chr1	16352241	16352785	promoter|chr1:16352241-16352785	promoter	FBXO42	ENSG00000037637	K562	0.983707
chr1	16366779	16367762	promoter|chr1:16366779-16367762	promoter	SZRD1	ENSG00000055070	K562	0.993032
chr1	16430541	16431041	genic|chr1:16430541-16431041	genic	SPATA21	ENSG00000187144	K562	0.670624
chr1	16437174	16437674	promoter|chr1:16437174-16437674	promoter	SPATA21	ENSG00000187144	K562	0.999969
chr1	16440405	16440921	promoter|chr1:16440405-16440921	promoter	NECAP2	ENSG00000157191	K562	0.991549
chr1	16443885	16444385	genic|chr1:16443885-16444385	genic	SPATA21	ENSG00000187144	K562	0.8927
chr1	16443885	16444385	genic|chr1:16443885-16444385	genic	NECAP2	ENSG00000157191	K562	0.311592
chr1	16445008	16445508	genic|chr1:16445008-16445508	genic	SPATA21	ENSG00000187144	K562	0.386035
chr1	16499011	16500400	intergenic|chr1:16499011-16500400	intergenic	LINC01783	ENSG00000233421	K562	0.297593
chr1	16506286	16507173	intergenic|chr1:16506286-16507173	intergenic	LINC01783	ENSG00000233421	K562	0.356754
chr1	16513644	16514813	intergenic|chr1:16513644-16514813	intergenic	HNRNPCL4	ENSG00000179412	K562	0.413929
chr1	16513644	16514813	intergenic|chr1:16513644-16514813	intergenic	HNRNPCL3	ENSG00000277058	K562	0.421861
chr1	16513644	16514813	intergenic|chr1:16513644-16514813	intergenic	HNRNPCL1	ENSG00000179172	K562	0.358108
chr1	16513644	16514813	intergenic|chr1:16513644-16514813	intergenic	KAZN	ENSG00000189337	K562	0.492227
chr1	16513644	16514813	intergenic|chr1:16513644-16514813	intergenic	C1orf195	ENSG00000204464	K562	0.64613
chr1	16513644	16514813	intergenic|chr1:16513644-16514813	intergenic	FHAD1	ENSG00000142621	K562	0.554981
chr1	16513644	16514813	intergenic|chr1:16513644-16514813	intergenic	CTRC	ENSG00000162438	K562	0.300989
chr1	16513644	16514813	intergenic|chr1:16513644-16514813	intergenic	RSC1A1	ENSG00000215695	K562	0.324538
chr1	16513644	16514813	intergenic|chr1:16513644-16514813	intergenic	UQCRHL	ENSG00000233954	K562	0.31056
chr1	16513644	16514813	intergenic|chr1:16513644-16514813	intergenic	C1orf64	ENSG00000183888	K562	0.504121
chr1	16513644	16514813	intergenic|chr1:16513644-16514813	intergenic	HSPB7	ENSG00000173641	K562	0.574547
chr1	16513644	16514813	intergenic|chr1:16513644-16514813	intergenic	CLCNKB	ENSG00000184908	K562	0.558842
chr1	16513644	16514813	intergenic|chr1:16513644-16514813	intergenic	ARHGEF19	ENSG00000142632	K562	0.849104
chr1	16513644	16514813	intergenic|chr1:16513644-16514813	intergenic	SPATA21	ENSG00000187144	K562	0.724012
chr1	16513644	16514813	intergenic|chr1:16513644-16514813	intergenic	NECAP2	ENSG00000157191	K562	0.528007
chr1	16513644	16514813	intergenic|chr1:16513644-16514813	intergenic	LINC01783	ENSG00000233421	K562	0.99214
chr1	16513644	16514813	intergenic|chr1:16513644-16514813	intergenic	FAM231B	ENSG00000268674	K562	0.978251
chr1	16513644	16514813	intergenic|chr1:16513644-16514813	intergenic	NBPF1	ENSG00000219481	K562	0.429473
chr1	16513644	16514813	intergenic|chr1:16513644-16514813	intergenic	ATP13A2	ENSG00000159363	K562	0.337811
chr1	16513644	16514813	intergenic|chr1:16513644-16514813	intergenic	PADI2	ENSG00000117115	K562	0.698693
chr1	16513644	16514813	intergenic|chr1:16513644-16514813	intergenic	PADI1	ENSG00000142623	K562	0.625712
chr1	16513644	16514813	intergenic|chr1:16513644-16514813	intergenic	PADI3	ENSG00000142619	K562	0.309193
chr1	16513644	16514813	intergenic|chr1:16513644-16514813	intergenic	PADI4	ENSG00000159339	K562	0.363409
chr1	16513644	16514813	intergenic|chr1:16513644-16514813	intergenic	PADI6	ENSG00000276747	K562	0.496036
chr1	16513644	16514813	intergenic|chr1:16513644-16514813	intergenic	ACTL8	ENSG00000117148	K562	0.295431
chr1	16513644	16514813	intergenic|chr1:16513644-16514813	intergenic	IFFO2	ENSG00000169991	K562	0.493056
chr1	16513644	16514813	intergenic|chr1:16513644-16514813	intergenic	VWA5B1	ENSG00000158816	K562	0.372937
chr1	16513644	16514813	intergenic|chr1:16513644-16514813	intergenic	KIF17	ENSG00000117245	K562	0.340147
chr1	16513644	16514813	intergenic|chr1:16513644-16514813	intergenic	SH2D5	ENSG00000189410	K562	0.309063
chr1	16513644	16514813	intergenic|chr1:16513644-16514813	intergenic	ECE1	ENSG00000117298	K562	0.338749
chr1	16519254	16519754	intergenic|chr1:16519254-16519754	intergenic	LINC01783	ENSG00000233421	K562	0.873041
chr1	16519254	16519754	intergenic|chr1:16519254-16519754	intergenic	FAM231B	ENSG00000268674	K562	0.714133
chr1	16531378	16531878	intergenic|chr1:16531378-16531878	intergenic	LINC01783	ENSG00000233421	K562	0.552952
chr1	16531378	16531878	intergenic|chr1:16531378-16531878	intergenic	FAM231B	ENSG00000268674	K562	0.305187
chr1	16533399	16533899	genic|chr1:16533399-16533899	genic	LINC01783	ENSG00000233421	K562	0.713188
chr1	16533399	16533899	genic|chr1:16533399-16533899	genic	FAM231B	ENSG00000268674	K562	0.481287
chr1	16535062	16535902	promoter|chr1:16535062-16535902	promoter	LINC01783	ENSG00000233421	K562	0.999715
chr1	16537584	16538084	intergenic|chr1:16537584-16538084	intergenic	LINC01783	ENSG00000233421	K562	0.821796
chr1	16537584	16538084	intergenic|chr1:16537584-16538084	intergenic	FAM231B	ENSG00000268674	K562	0.749043
chr1	16538473	16538973	promoter|chr1:16538473-16538973	promoter	FAM231B	ENSG00000268674	K562	0.999962
chr1	16540419	16540919	intergenic|chr1:16540419-16540919	intergenic	LINC01783	ENSG00000233421	K562	0.983708
chr1	16540419	16540919	intergenic|chr1:16540419-16540919	intergenic	FAM231B	ENSG00000268674	K562	0.978686
chr1	16540419	16540919	intergenic|chr1:16540419-16540919	intergenic	PADI2	ENSG00000117115	K562	0.390358
chr1	16545538	16546038	intergenic|chr1:16545538-16546038	intergenic	LINC01783	ENSG00000233421	K562	0.912078
chr1	16545538	16546038	intergenic|chr1:16545538-16546038	intergenic	FAM231B	ENSG00000268674	K562	0.916932
chr1	16545538	16546038	intergenic|chr1:16545538-16546038	intergenic	NBPF1	ENSG00000219481	K562	0.465502
chr1	16545538	16546038	intergenic|chr1:16545538-16546038	intergenic	PADI2	ENSG00000117115	K562	0.443331
chr1	16545538	16546038	intergenic|chr1:16545538-16546038	intergenic	PADI1	ENSG00000142623	K562	0.327888
chr1	16547453	16547953	intergenic|chr1:16547453-16547953	intergenic	LINC01783	ENSG00000233421	K562	0.457954
chr1	16547453	16547953	intergenic|chr1:16547453-16547953	intergenic	FAM231B	ENSG00000268674	K562	0.450449
chr1	16548404	16548904	intergenic|chr1:16548404-16548904	intergenic	LINC01783	ENSG00000233421	K562	0.494558
chr1	16548404	16548904	intergenic|chr1:16548404-16548904	intergenic	FAM231B	ENSG00000268674	K562	0.485305
chr1	16565244	16566874	genic|chr1:16565244-16566874	genic	ATP13A2	ENSG00000159363	K562	0.867664
chr1	16565244	16566874	genic|chr1:16565244-16566874	genic	PADI3	ENSG00000142619	K562	0.957592
chr1	16566957	16567457	genic|chr1:16566957-16567457	genic	ATP13A2	ENSG00000159363	K562	0.634211
chr1	16566957	16567457	genic|chr1:16566957-16567457	genic	PADI3	ENSG00000142619	K562	0.85083
chr1	16601407	16601907	genic|chr1:16601407-16601907	genic	NBPF1	ENSG00000219481	K562	0.375478
chr1	16601407	16601907	genic|chr1:16601407-16601907	genic	PADI1	ENSG00000142623	K562	0.454536
chr1	16602302	16602802	genic|chr1:16602302-16602802	genic	NBPF1	ENSG00000219481	K562	0.566907
chr1	16602302	16602802	genic|chr1:16602302-16602802	genic	PADI1	ENSG00000142623	K562	0.656665
chr1	16612476	16612976	genic|chr1:16612476-16612976	genic	NBPF1	ENSG00000219481	K562	0.329042
chr1	16613095	16614135	promoter|chr1:16613095-16614135	promoter	NBPF1	ENSG00000219481	K562	0.999143
chr1	16620921	16621421	intergenic|chr1:16620921-16621421	intergenic	NBPF1	ENSG00000219481	K562	0.641578
chr1	16620921	16621421	intergenic|chr1:16620921-16621421	intergenic	CROCC	ENSG00000058453	K562	0.382136
chr1	16620921	16621421	intergenic|chr1:16620921-16621421	intergenic	PADI2	ENSG00000117115	K562	0.469763
chr1	16620921	16621421	intergenic|chr1:16620921-16621421	intergenic	PADI1	ENSG00000142623	K562	0.398463
chr1	16643585	16644386	intergenic|chr1:16643585-16644386	intergenic	PADI2	ENSG00000117115	K562	0.443083
chr1	16643585	16644386	intergenic|chr1:16643585-16644386	intergenic	PADI1	ENSG00000142623	K562	0.516398
chr1	16644494	16645689	intergenic|chr1:16644494-16645689	intergenic	HNRNPCL4	ENSG00000179412	K562	0.446208
chr1	16644494	16645689	intergenic|chr1:16644494-16645689	intergenic	HNRNPCL3	ENSG00000277058	K562	0.454278
chr1	16644494	16645689	intergenic|chr1:16644494-16645689	intergenic	HNRNPCL1	ENSG00000179172	K562	0.388456
chr1	16644494	16645689	intergenic|chr1:16644494-16645689	intergenic	KAZN	ENSG00000189337	K562	0.519732
chr1	16644494	16645689	intergenic|chr1:16644494-16645689	intergenic	C1orf195	ENSG00000204464	K562	0.302128
chr1	16644494	16645689	intergenic|chr1:16644494-16645689	intergenic	FHAD1	ENSG00000142621	K562	0.854029
chr1	16644494	16645689	intergenic|chr1:16644494-16645689	intergenic	CTRC	ENSG00000162438	K562	0.33168
chr1	16644494	16645689	intergenic|chr1:16644494-16645689	intergenic	RSC1A1	ENSG00000215695	K562	0.347837
chr1	16644494	16645689	intergenic|chr1:16644494-16645689	intergenic	HSPB7	ENSG00000173641	K562	0.361492
chr1	16644494	16645689	intergenic|chr1:16644494-16645689	intergenic	ARHGEF19	ENSG00000142632	K562	0.463059
chr1	16644494	16645689	intergenic|chr1:16644494-16645689	intergenic	LINC01783	ENSG00000233421	K562	0.374435
chr1	16644494	16645689	intergenic|chr1:16644494-16645689	intergenic	NBPF1	ENSG00000219481	K562	0.584288
chr1	16644494	16645689	intergenic|chr1:16644494-16645689	intergenic	ATP13A2	ENSG00000159363	K562	0.403451
chr1	16644494	16645689	intergenic|chr1:16644494-16645689	intergenic	PADI2	ENSG00000117115	K562	0.918284
chr1	16644494	16645689	intergenic|chr1:16644494-16645689	intergenic	PADI1	ENSG00000142623	K562	0.695012
chr1	16644494	16645689	intergenic|chr1:16644494-16645689	intergenic	PADI3	ENSG00000142619	K562	0.375508
chr1	16644494	16645689	intergenic|chr1:16644494-16645689	intergenic	PADI4	ENSG00000159339	K562	0.430118
chr1	16644494	16645689	intergenic|chr1:16644494-16645689	intergenic	PADI6	ENSG00000276747	K562	0.839698
chr1	16644494	16645689	intergenic|chr1:16644494-16645689	intergenic	ACTL8	ENSG00000117148	K562	0.346572
chr1	16644494	16645689	intergenic|chr1:16644494-16645689	intergenic	IFFO2	ENSG00000169991	K562	0.912475
chr1	16644494	16645689	intergenic|chr1:16644494-16645689	intergenic	NBL1	ENSG00000158747	K562	0.363563
chr1	16644494	16645689	intergenic|chr1:16644494-16645689	intergenic	VWA5B1	ENSG00000158816	K562	0.416634
chr1	16644494	16645689	intergenic|chr1:16644494-16645689	intergenic	FAM43B	ENSG00000183114	K562	0.283579
chr1	16644494	16645689	intergenic|chr1:16644494-16645689	intergenic	CDA	ENSG00000158825	K562	0.296723
chr1	16644494	16645689	intergenic|chr1:16644494-16645689	intergenic	KIF17	ENSG00000117245	K562	0.384062
chr1	16644494	16645689	intergenic|chr1:16644494-16645689	intergenic	SH2D5	ENSG00000189410	K562	0.350874
chr1	16644494	16645689	intergenic|chr1:16644494-16645689	intergenic	ECE1	ENSG00000117298	K562	0.382117
chr1	16666353	16667484	intergenic|chr1:16666353-16667484	intergenic	C1orf158	ENSG00000157330	K562	0.295791
chr1	16666353	16667484	intergenic|chr1:16666353-16667484	intergenic	HNRNPCL4	ENSG00000179412	K562	0.505298
chr1	16666353	16667484	intergenic|chr1:16666353-16667484	intergenic	HNRNPCL3	ENSG00000277058	K562	0.513446
chr1	16666353	16667484	intergenic|chr1:16666353-16667484	intergenic	HNRNPCL1	ENSG00000179172	K562	0.445884
chr1	16666353	16667484	intergenic|chr1:16666353-16667484	intergenic	KAZN	ENSG00000189337	K562	0.578345
chr1	16666353	16667484	intergenic|chr1:16666353-16667484	intergenic	TMEM51	ENSG00000171729	K562	0.324268
chr1	16666353	16667484	intergenic|chr1:16666353-16667484	intergenic	C1orf195	ENSG00000204464	K562	0.35353
chr1	16666353	16667484	intergenic|chr1:16666353-16667484	intergenic	FHAD1	ENSG00000142621	K562	0.637944
chr1	16666353	16667484	intergenic|chr1:16666353-16667484	intergenic	CTRC	ENSG00000162438	K562	0.384864
chr1	16666353	16667484	intergenic|chr1:16666353-16667484	intergenic	CELA2A	ENSG00000142615	K562	0.307321
chr1	16666353	16667484	intergenic|chr1:16666353-16667484	intergenic	RSC1A1	ENSG00000215695	K562	0.402757
chr1	16666353	16667484	intergenic|chr1:16666353-16667484	intergenic	C1orf64	ENSG00000183888	K562	0.317188
chr1	16666353	16667484	intergenic|chr1:16666353-16667484	intergenic	CLCNKA	ENSG00000186510	K562	0.293536
chr1	16666353	16667484	intergenic|chr1:16666353-16667484	intergenic	CLCNKB	ENSG00000184908	K562	0.309643
chr1	16666353	16667484	intergenic|chr1:16666353-16667484	intergenic	ARHGEF19	ENSG00000142632	K562	0.357421
chr1	16666353	16667484	intergenic|chr1:16666353-16667484	intergenic	SPATA21	ENSG00000187144	K562	0.287376
chr1	16666353	16667484	intergenic|chr1:16666353-16667484	intergenic	LINC01783	ENSG00000233421	K562	0.424366
chr1	16666353	16667484	intergenic|chr1:16666353-16667484	intergenic	FAM231B	ENSG00000268674	K562	0.312311
chr1	16666353	16667484	intergenic|chr1:16666353-16667484	intergenic	CROCC	ENSG00000058453	K562	0.341806
chr1	16666353	16667484	intergenic|chr1:16666353-16667484	intergenic	PADI2	ENSG00000117115	K562	0.811339
chr1	16666353	16667484	intergenic|chr1:16666353-16667484	intergenic	PADI1	ENSG00000142623	K562	0.752414
chr1	16666353	16667484	intergenic|chr1:16666353-16667484	intergenic	PADI3	ENSG00000142619	K562	0.437636
chr1	16666353	16667484	intergenic|chr1:16666353-16667484	intergenic	PADI4	ENSG00000159339	K562	0.496199
chr1	16666353	16667484	intergenic|chr1:16666353-16667484	intergenic	PADI6	ENSG00000276747	K562	0.625079
chr1	16666353	16667484	intergenic|chr1:16666353-16667484	intergenic	ACTL8	ENSG00000117148	K562	0.408747
chr1	16666353	16667484	intergenic|chr1:16666353-16667484	intergenic	IFFO2	ENSG00000169991	K562	0.608271
chr1	16666353	16667484	intergenic|chr1:16666353-16667484	intergenic	VWA5B1	ENSG00000158816	K562	0.473948
chr1	16666353	16667484	intergenic|chr1:16666353-16667484	intergenic	FAM43B	ENSG00000183114	K562	0.331843
chr1	16666353	16667484	intergenic|chr1:16666353-16667484	intergenic	CDA	ENSG00000158825	K562	0.346022
chr1	16666353	16667484	intergenic|chr1:16666353-16667484	intergenic	KIF17	ENSG00000117245	K562	0.438451
chr1	16666353	16667484	intergenic|chr1:16666353-16667484	intergenic	SH2D5	ENSG00000189410	K562	0.403723
chr1	16666353	16667484	intergenic|chr1:16666353-16667484	intergenic	ECE1	ENSG00000117298	K562	0.436654
chr1	16671471	16671971	intergenic|chr1:16671471-16671971	intergenic	C1orf64	ENSG00000183888	K562	0.3274
chr1	16674982	16675482	intergenic|chr1:16674982-16675482	intergenic	KAZN	ENSG00000189337	K562	0.320915
chr1	16674982	16675482	intergenic|chr1:16674982-16675482	intergenic	PADI2	ENSG00000117115	K562	0.459795
chr1	16674982	16675482	intergenic|chr1:16674982-16675482	intergenic	PADI1	ENSG00000142623	K562	0.3372
chr1	16732293	16732793	intergenic|chr1:16732293-16732793	intergenic	FHAD1	ENSG00000142621	K562	0.335903
chr1	16732293	16732793	intergenic|chr1:16732293-16732793	intergenic	PADI2	ENSG00000117115	K562	0.55093
chr1	16732293	16732793	intergenic|chr1:16732293-16732793	intergenic	PADI1	ENSG00000142623	K562	0.421903
chr1	16732293	16732793	intergenic|chr1:16732293-16732793	intergenic	PADI6	ENSG00000276747	K562	0.324169
chr1	16732293	16732793	intergenic|chr1:16732293-16732793	intergenic	IFFO2	ENSG00000169991	K562	0.313146
chr1	16739969	16741075	intergenic|chr1:16739969-16741075	intergenic	C1orf158	ENSG00000157330	K562	0.292946
chr1	16739969	16741075	intergenic|chr1:16739969-16741075	intergenic	HNRNPCL4	ENSG00000179412	K562	0.502085
chr1	16739969	16741075	intergenic|chr1:16739969-16741075	intergenic	HNRNPCL3	ENSG00000277058	K562	0.510235
chr1	16739969	16741075	intergenic|chr1:16739969-16741075	intergenic	HNRNPCL1	ENSG00000179172	K562	0.442774
chr1	16739969	16741075	intergenic|chr1:16739969-16741075	intergenic	KAZN	ENSG00000189337	K562	0.574667
chr1	16739969	16741075	intergenic|chr1:16739969-16741075	intergenic	TMEM51	ENSG00000171729	K562	0.321545
chr1	16739969	16741075	intergenic|chr1:16739969-16741075	intergenic	C1orf195	ENSG00000204464	K562	0.35047
chr1	16739969	16741075	intergenic|chr1:16739969-16741075	intergenic	FHAD1	ENSG00000142621	K562	0.634776
chr1	16739969	16741075	intergenic|chr1:16739969-16741075	intergenic	CTRC	ENSG00000162438	K562	0.382907
chr1	16739969	16741075	intergenic|chr1:16739969-16741075	intergenic	CELA2A	ENSG00000142615	K562	0.305457
chr1	16739969	16741075	intergenic|chr1:16739969-16741075	intergenic	RSC1A1	ENSG00000215695	K562	0.399905
chr1	16739969	16741075	intergenic|chr1:16739969-16741075	intergenic	C1orf64	ENSG00000183888	K562	0.315811
chr1	16739969	16741075	intergenic|chr1:16739969-16741075	intergenic	CLCNKA	ENSG00000186510	K562	0.292145
chr1	16739969	16741075	intergenic|chr1:16739969-16741075	intergenic	CLCNKB	ENSG00000184908	K562	0.308183
chr1	16739969	16741075	intergenic|chr1:16739969-16741075	intergenic	ARHGEF19	ENSG00000142632	K562	0.360985
chr1	16739969	16741075	intergenic|chr1:16739969-16741075	intergenic	LINC01783	ENSG00000233421	K562	0.386717
chr1	16739969	16741075	intergenic|chr1:16739969-16741075	intergenic	CROCC	ENSG00000058453	K562	0.354868
chr1	16739969	16741075	intergenic|chr1:16739969-16741075	intergenic	ATP13A2	ENSG00000159363	K562	0.283945
chr1	16739969	16741075	intergenic|chr1:16739969-16741075	intergenic	PADI2	ENSG00000117115	K562	0.810942
chr1	16739969	16741075	intergenic|chr1:16739969-16741075	intergenic	PADI1	ENSG00000142623	K562	0.752625
chr1	16739969	16741075	intergenic|chr1:16739969-16741075	intergenic	PADI3	ENSG00000142619	K562	0.427943
chr1	16739969	16741075	intergenic|chr1:16739969-16741075	intergenic	PADI4	ENSG00000159339	K562	0.489341
chr1	16739969	16741075	intergenic|chr1:16739969-16741075	intergenic	PADI6	ENSG00000276747	K562	0.616259
chr1	16739969	16741075	intergenic|chr1:16739969-16741075	intergenic	ACTL8	ENSG00000117148	K562	0.403447
chr1	16739969	16741075	intergenic|chr1:16739969-16741075	intergenic	IFFO2	ENSG00000169991	K562	0.598272
chr1	16739969	16741075	intergenic|chr1:16739969-16741075	intergenic	VWA5B1	ENSG00000158816	K562	0.465002
chr1	16739969	16741075	intergenic|chr1:16739969-16741075	intergenic	FAM43B	ENSG00000183114	K562	0.323231
chr1	16739969	16741075	intergenic|chr1:16739969-16741075	intergenic	CDA	ENSG00000158825	K562	0.337245
chr1	16739969	16741075	intergenic|chr1:16739969-16741075	intergenic	KIF17	ENSG00000117245	K562	0.42894
chr1	16739969	16741075	intergenic|chr1:16739969-16741075	intergenic	SH2D5	ENSG00000189410	K562	0.394539
chr1	16739969	16741075	intergenic|chr1:16739969-16741075	intergenic	ECE1	ENSG00000117298	K562	0.427468
chr1	16861902	16862402	intergenic|chr1:16861902-16862402	intergenic	FHAD1	ENSG00000142621	K562	0.305204
chr1	16861902	16862402	intergenic|chr1:16861902-16862402	intergenic	RSC1A1	ENSG00000215695	K562	0.514441
chr1	16861902	16862402	intergenic|chr1:16861902-16862402	intergenic	CLCNKA	ENSG00000186510	K562	0.418552
chr1	16861902	16862402	intergenic|chr1:16861902-16862402	intergenic	PADI2	ENSG00000117115	K562	0.54862
chr1	16861902	16862402	intergenic|chr1:16861902-16862402	intergenic	PADI1	ENSG00000142623	K562	0.419231
chr1	16861902	16862402	intergenic|chr1:16861902-16862402	intergenic	PADI6	ENSG00000276747	K562	0.305293
chr1	16861902	16862402	intergenic|chr1:16861902-16862402	intergenic	IFFO2	ENSG00000169991	K562	0.291462
chr1	16861902	16862402	intergenic|chr1:16861902-16862402	intergenic	TMCO4	ENSG00000162542	K562	0.349024
chr1	16867059	16867559	intergenic|chr1:16867059-16867559	intergenic	FHAD1	ENSG00000142621	K562	0.325539
chr1	16867059	16867559	intergenic|chr1:16867059-16867559	intergenic	CROCC	ENSG00000058453	K562	0.639833
chr1	16867059	16867559	intergenic|chr1:16867059-16867559	intergenic	PADI2	ENSG00000117115	K562	0.573429
chr1	16867059	16867559	intergenic|chr1:16867059-16867559	intergenic	PADI1	ENSG00000142623	K562	0.439172
chr1	16867059	16867559	intergenic|chr1:16867059-16867559	intergenic	PADI6	ENSG00000276747	K562	0.326585
chr1	16867059	16867559	intergenic|chr1:16867059-16867559	intergenic	IFFO2	ENSG00000169991	K562	0.310839
chr1	16890544	16891044	intergenic|chr1:16890544-16891044	intergenic	CROCC	ENSG00000058453	K562	0.370183
chr1	16895456	16896597	intergenic|chr1:16895456-16896597	intergenic	HNRNPCL4	ENSG00000179412	K562	0.447679
chr1	16895456	16896597	intergenic|chr1:16895456-16896597	intergenic	HNRNPCL3	ENSG00000277058	K562	0.455754
chr1	16895456	16896597	intergenic|chr1:16895456-16896597	intergenic	HNRNPCL1	ENSG00000179172	K562	0.38939
chr1	16895456	16896597	intergenic|chr1:16895456-16896597	intergenic	KAZN	ENSG00000189337	K562	0.517315
chr1	16895456	16896597	intergenic|chr1:16895456-16896597	intergenic	C1orf195	ENSG00000204464	K562	0.492547
chr1	16895456	16896597	intergenic|chr1:16895456-16896597	intergenic	FHAD1	ENSG00000142621	K562	0.76131
chr1	16895456	16896597	intergenic|chr1:16895456-16896597	intergenic	CTRC	ENSG00000162438	K562	0.332885
chr1	16895456	16896597	intergenic|chr1:16895456-16896597	intergenic	RSC1A1	ENSG00000215695	K562	0.345122
chr1	16895456	16896597	intergenic|chr1:16895456-16896597	intergenic	ARHGEF19	ENSG00000142632	K562	0.307656
chr1	16895456	16896597	intergenic|chr1:16895456-16896597	intergenic	LINC01783	ENSG00000233421	K562	0.286026
chr1	16895456	16896597	intergenic|chr1:16895456-16896597	intergenic	NBPF1	ENSG00000219481	K562	0.381218
chr1	16895456	16896597	intergenic|chr1:16895456-16896597	intergenic	CROCC	ENSG00000058453	K562	0.989299
chr1	16895456	16896597	intergenic|chr1:16895456-16896597	intergenic	ATP13A2	ENSG00000159363	K562	0.849927
chr1	16895456	16896597	intergenic|chr1:16895456-16896597	intergenic	PADI2	ENSG00000117115	K562	0.936359
chr1	16895456	16896597	intergenic|chr1:16895456-16896597	intergenic	PADI1	ENSG00000142623	K562	0.7653
chr1	16895456	16896597	intergenic|chr1:16895456-16896597	intergenic	PADI3	ENSG00000142619	K562	0.686708
chr1	16895456	16896597	intergenic|chr1:16895456-16896597	intergenic	PADI4	ENSG00000159339	K562	0.673198
chr1	16895456	16896597	intergenic|chr1:16895456-16896597	intergenic	PADI6	ENSG00000276747	K562	0.597834
chr1	16895456	16896597	intergenic|chr1:16895456-16896597	intergenic	ACTL8	ENSG00000117148	K562	0.378366
chr1	16895456	16896597	intergenic|chr1:16895456-16896597	intergenic	IFFO2	ENSG00000169991	K562	0.559793
chr1	16895456	16896597	intergenic|chr1:16895456-16896597	intergenic	VWA5B1	ENSG00000158816	K562	0.736682
chr1	16895456	16896597	intergenic|chr1:16895456-16896597	intergenic	CAMK2N1	ENSG00000162545	K562	0.317492
chr1	16895456	16896597	intergenic|chr1:16895456-16896597	intergenic	CDA	ENSG00000158825	K562	0.295603
chr1	16895456	16896597	intergenic|chr1:16895456-16896597	intergenic	KIF17	ENSG00000117245	K562	0.382231
chr1	16895456	16896597	intergenic|chr1:16895456-16896597	intergenic	SH2D5	ENSG00000189410	K562	0.349229
chr1	16895456	16896597	intergenic|chr1:16895456-16896597	intergenic	ECE1	ENSG00000117298	K562	0.562297
chr1	16902966	16903466	intergenic|chr1:16902966-16903466	intergenic	CROCC	ENSG00000058453	K562	0.414847
chr1	16904666	16905642	intergenic|chr1:16904666-16905642	intergenic	HNRNPCL4	ENSG00000179412	K562	0.307132
chr1	16904666	16905642	intergenic|chr1:16904666-16905642	intergenic	HNRNPCL3	ENSG00000277058	K562	0.314114
chr1	16904666	16905642	intergenic|chr1:16904666-16905642	intergenic	KAZN	ENSG00000189337	K562	0.370822
chr1	16904666	16905642	intergenic|chr1:16904666-16905642	intergenic	FHAD1	ENSG00000142621	K562	0.432783
chr1	16904666	16905642	intergenic|chr1:16904666-16905642	intergenic	RSC1A1	ENSG00000215695	K562	0.286469
chr1	16904666	16905642	intergenic|chr1:16904666-16905642	intergenic	CROCC	ENSG00000058453	K562	0.959993
chr1	16904666	16905642	intergenic|chr1:16904666-16905642	intergenic	ATP13A2	ENSG00000159363	K562	0.531399
chr1	16904666	16905642	intergenic|chr1:16904666-16905642	intergenic	PADI2	ENSG00000117115	K562	0.935411
chr1	16904666	16905642	intergenic|chr1:16904666-16905642	intergenic	PADI1	ENSG00000142623	K562	0.621128
chr1	16904666	16905642	intergenic|chr1:16904666-16905642	intergenic	PADI3	ENSG00000142619	K562	0.352217
chr1	16904666	16905642	intergenic|chr1:16904666-16905642	intergenic	PADI4	ENSG00000159339	K562	0.442238
chr1	16904666	16905642	intergenic|chr1:16904666-16905642	intergenic	PADI6	ENSG00000276747	K562	0.555734
chr1	16904666	16905642	intergenic|chr1:16904666-16905642	intergenic	IFFO2	ENSG00000169991	K562	0.414675
chr1	16913807	16914307	intergenic|chr1:16913807-16914307	intergenic	CROCC	ENSG00000058453	K562	0.441677
chr1	16921387	16922199	promoter|chr1:16921387-16922199	promoter	CROCC	ENSG00000058453	K562	0.999493
chr1	16922956	16923456	genic|chr1:16922956-16923456	genic	CROCC	ENSG00000058453	K562	0.329331
chr1	16926567	16927285	genic|chr1:16926567-16927285	genic	CROCC	ENSG00000058453	K562	0.47434
chr1	16930575	16931075	genic|chr1:16930575-16931075	genic	CROCC	ENSG00000058453	K562	0.413859
chr1	16945095	16945977	genic|chr1:16945095-16945977	genic	CROCC	ENSG00000058453	K562	0.299765
chr1	17011722	17012245	promoter|chr1:17011722-17012245	promoter	ATP13A2	ENSG00000159363	K562	0.998654
chr1	17013803	17014303	intergenic|chr1:17013803-17014303	intergenic	ATP13A2	ENSG00000159363	K562	0.494685
chr1	17053569	17054420	promoter|chr1:17053569-17054420	promoter	SDHB	ENSG00000117118	K562	0.979077
chr1	17059582	17060082	intergenic|chr1:17059582-17060082	intergenic	PADI2	ENSG00000117115	K562	0.470303
chr1	17119203	17119786	promoter|chr1:17119203-17119786	promoter	PADI2	ENSG00000117115	K562	0.999776
chr1	17120060	17120560	intergenic|chr1:17120060-17120560	intergenic	PADI2	ENSG00000117115	K562	0.855095
chr1	17125686	17126186	intergenic|chr1:17125686-17126186	intergenic	PADI2	ENSG00000117115	K562	0.883982
chr1	17125686	17126186	intergenic|chr1:17125686-17126186	intergenic	PADI1	ENSG00000142623	K562	0.305248
chr1	17161249	17161749	intergenic|chr1:17161249-17161749	intergenic	PADI1	ENSG00000142623	K562	0.283493
chr1	17191120	17191845	intergenic|chr1:17191120-17191845	intergenic	PADI1	ENSG00000142623	K562	0.555174
chr1	17192429	17192929	intergenic|chr1:17192429-17192929	intergenic	PADI2	ENSG00000117115	K562	0.49288
chr1	17192429	17192929	intergenic|chr1:17192429-17192929	intergenic	PADI1	ENSG00000142623	K562	0.863626
chr1	17204875	17205375	promoter|chr1:17204875-17205375	promoter	PADI1	ENSG00000142623	K562	0.99998
chr1	17207989	17208489	genic|chr1:17207989-17208489	genic	PADI1	ENSG00000142623	K562	0.930495
chr1	17226925	17227425	genic|chr1:17226925-17227425	genic	PADI1	ENSG00000142623	K562	0.516767
chr1	17236742	17237467	genic|chr1:17236742-17237467	genic	PADI2	ENSG00000117115	K562	0.690752
chr1	17236742	17237467	genic|chr1:17236742-17237467	genic	PADI1	ENSG00000142623	K562	0.677357
chr1	17236742	17237467	genic|chr1:17236742-17237467	genic	PADI3	ENSG00000142619	K562	0.707621
chr1	17239330	17239830	genic|chr1:17239330-17239830	genic	PADI2	ENSG00000117115	K562	0.392313
chr1	17239330	17239830	genic|chr1:17239330-17239830	genic	PADI1	ENSG00000142623	K562	0.360683
chr1	17239330	17239830	genic|chr1:17239330-17239830	genic	PADI3	ENSG00000142619	K562	0.357734
chr1	17248750	17249347	promoter|chr1:17248750-17249347	promoter	PADI3	ENSG00000142619	K562	0.999407
chr1	17274135	17274635	genic|chr1:17274135-17274635	genic	PADI2	ENSG00000117115	K562	0.373582
chr1	17274135	17274635	genic|chr1:17274135-17274635	genic	PADI3	ENSG00000142619	K562	0.283855
chr1	17285828	17286328	intergenic|chr1:17285828-17286328	intergenic	PADI4	ENSG00000159339	K562	0.456101
chr1	17301717	17302217	intergenic|chr1:17301717-17302217	intergenic	PADI4	ENSG00000159339	K562	0.796196
chr1	17307894	17308444	promoter|chr1:17307894-17308444	promoter	PADI4	ENSG00000159339	K562	0.999787
chr1	17310166	17310666	genic|chr1:17310166-17310666	genic	PADI4	ENSG00000159339	K562	0.930288
chr1	17336024	17336524	genic|chr1:17336024-17336524	genic	PADI6	ENSG00000276747	K562	0.334971
chr1	17348065	17348786	genic|chr1:17348065-17348786	genic	PADI2	ENSG00000117115	K562	0.337401
chr1	17348065	17348786	genic|chr1:17348065-17348786	genic	PADI4	ENSG00000159339	K562	0.550902
chr1	17348065	17348786	genic|chr1:17348065-17348786	genic	PADI6	ENSG00000276747	K562	0.863716
chr1	17358943	17359443	genic|chr1:17358943-17359443	genic	PADI6	ENSG00000276747	K562	0.38338
chr1	17359765	17360637	genic|chr1:17359765-17360637	genic	PADI2	ENSG00000117115	K562	0.500999
chr1	17359765	17360637	genic|chr1:17359765-17360637	genic	PADI1	ENSG00000142623	K562	0.419009
chr1	17359765	17360637	genic|chr1:17359765-17360637	genic	PADI4	ENSG00000159339	K562	0.6024
chr1	17359765	17360637	genic|chr1:17359765-17360637	genic	PADI6	ENSG00000276747	K562	0.976924
chr1	17370535	17371035	intergenic|chr1:17370535-17371035	intergenic	PADI6	ENSG00000276747	K562	0.718988
chr1	17371945	17372445	promoter|chr1:17371945-17372445	promoter	PADI6	ENSG00000276747	K562	0.99998
chr1	17392130	17392868	genic|chr1:17392130-17392868	genic	PADI6	ENSG00000276747	K562	0.308169
chr1	17397331	17398124	genic|chr1:17397331-17398124	genic	PADI6	ENSG00000276747	K562	0.406817
chr1	17400610	17401369	genic|chr1:17400610-17401369	genic	PADI6	ENSG00000276747	K562	0.738851
chr1	17404479	17405317	intergenic|chr1:17404479-17405317	intergenic	PADI6	ENSG00000276747	K562	0.537344
chr1	17406084	17406584	intergenic|chr1:17406084-17406584	intergenic	PADI6	ENSG00000276747	K562	0.340021
chr1	17420381	17421116	genic|chr1:17420381-17421116	genic	PADI6	ENSG00000276747	K562	0.356646
chr1	17437242	17438199	genic|chr1:17437242-17438199	genic	PADI6	ENSG00000276747	K562	0.313479
chr1	17437242	17438199	genic|chr1:17437242-17438199	genic	RCC2	ENSG00000179051	K562	0.735594
chr1	17438350	17438850	genic|chr1:17438350-17438850	genic	PADI6	ENSG00000276747	K562	0.441885
chr1	17438350	17438850	genic|chr1:17438350-17438850	genic	RCC2	ENSG00000179051	K562	0.798356
chr1	17439461	17440004	promoter|chr1:17439461-17440004	promoter	RCC2	ENSG00000179051	K562	0.998277
chr1	17441320	17441820	intergenic|chr1:17441320-17441820	intergenic	PADI6	ENSG00000276747	K562	0.520658
chr1	17441320	17441820	intergenic|chr1:17441320-17441820	intergenic	RCC2	ENSG00000179051	K562	0.787129
chr1	17487737	17488237	intergenic|chr1:17487737-17488237	intergenic	PADI2	ENSG00000117115	K562	0.468676
chr1	17487737	17488237	intergenic|chr1:17487737-17488237	intergenic	PADI1	ENSG00000142623	K562	0.384388
chr1	17487737	17488237	intergenic|chr1:17487737-17488237	intergenic	PADI4	ENSG00000159339	K562	0.342796
chr1	17487737	17488237	intergenic|chr1:17487737-17488237	intergenic	PADI6	ENSG00000276747	K562	0.792494
chr1	17487737	17488237	intergenic|chr1:17487737-17488237	intergenic	RCC2	ENSG00000179051	K562	0.572837
chr1	17488918	17489418	intergenic|chr1:17488918-17489418	intergenic	PADI6	ENSG00000276747	K562	0.457637
chr1	17755042	17755562	promoter|chr1:17755042-17755562	promoter	ACTL8	ENSG00000117148	K562	0.99945
chr1	17759030	17759530	genic|chr1:17759030-17759530	genic	ACTL8	ENSG00000117148	K562	0.773107
chr1	17768538	17769038	genic|chr1:17768538-17769038	genic	ACTL8	ENSG00000117148	K562	0.401058
chr1	18807256	18808163	intergenic|chr1:18807256-18808163	intergenic	PADI2	ENSG00000117115	K562	0.451863
chr1	18807256	18808163	intergenic|chr1:18807256-18808163	intergenic	IFFO2	ENSG00000169991	K562	0.72202
chr1	18891748	18893264	genic|chr1:18891748-18893264	genic	IFFO2	ENSG00000169991	K562	0.578098
chr1	18902319	18903454	promoter|chr1:18902319-18903454	promoter	ALDH4A1	ENSG00000159423	K562	0.996752
chr1	18906874	18907867	genic|chr1:18906874-18907867	genic	ALDH4A1	ENSG00000159423	K562	0.7697
chr1	18906874	18907867	genic|chr1:18906874-18907867	genic	IFFO2	ENSG00000169991	K562	0.882047
chr1	18907883	18908383	genic|chr1:18907883-18908383	genic	ALDH4A1	ENSG00000159423	K562	0.454818
chr1	18907883	18908383	genic|chr1:18907883-18908383	genic	IFFO2	ENSG00000169991	K562	0.61537
chr1	18908873	18909373	genic|chr1:18908873-18909373	genic	PADI2	ENSG00000117115	K562	0.469877
chr1	18908873	18909373	genic|chr1:18908873-18909373	genic	PADI1	ENSG00000142623	K562	0.328274
chr1	18908873	18909373	genic|chr1:18908873-18909373	genic	PADI6	ENSG00000276747	K562	0.308955
chr1	18908873	18909373	genic|chr1:18908873-18909373	genic	ACTL8	ENSG00000117148	K562	0.346914
chr1	18908873	18909373	genic|chr1:18908873-18909373	genic	ALDH4A1	ENSG00000159423	K562	0.948886
chr1	18908873	18909373	genic|chr1:18908873-18909373	genic	IFFO2	ENSG00000169991	K562	0.964214
chr1	18912971	18913471	genic|chr1:18912971-18913471	genic	IFFO2	ENSG00000169991	K562	0.681065
chr1	18926544	18927044	genic|chr1:18926544-18927044	genic	IFFO2	ENSG00000169991	K562	0.586793
chr1	18945256	18945756	genic|chr1:18945256-18945756	genic	IFFO2	ENSG00000169991	K562	0.5849
chr1	18949992	18950492	genic|chr1:18949992-18950492	genic	IFFO2	ENSG00000169991	K562	0.718179
chr1	18956082	18956582	promoter|chr1:18956082-18956582	promoter	IFFO2	ENSG00000169991	K562	0.999973
chr1	18956599	18957099	promoter|chr1:18956599-18957099	promoter	IFFO2	ENSG00000169991	K562	0.999494
chr1	19003345	19003845	intergenic|chr1:19003345-19003845	intergenic	IFFO2	ENSG00000169991	K562	0.41376
chr1	19068884	19069384	intergenic|chr1:19068884-19069384	intergenic	IFFO2	ENSG00000169991	K562	0.333545
chr1	19081458	19082391	genic|chr1:19081458-19082391	genic	IFFO2	ENSG00000169991	K562	0.644556
chr1	19083022	19083522	genic|chr1:19083022-19083522	genic	IFFO2	ENSG00000169991	K562	0.374191
chr1	19112842	19114063	genic|chr1:19112842-19114063	genic	IFFO2	ENSG00000169991	K562	0.700042
chr1	19179501	19180346	genic|chr1:19179501-19180346	genic	IFFO2	ENSG00000169991	K562	0.469801
chr1	19209523	19210617	promoter|chr1:19209523-19210617	promoter	UBR4	ENSG00000127481	K562	0.936327
chr1	19250858	19252012	promoter|chr1:19250858-19252012	promoter	EMC1	ENSG00000127463	K562	0.990729
chr1	19250858	19252012	promoter|chr1:19250858-19252012	promoter	MRTO4	ENSG00000053372	K562	0.976749
chr1	19311896	19312495	promoter|chr1:19311896-19312495	promoter	AKR7A2	ENSG00000053371	K562	0.990765
chr1	19311896	19312495	promoter|chr1:19311896-19312495	promoter	PQLC2	ENSG00000040487	K562	0.99604
chr1	19312535	19313035	promoter|chr1:19312535-19313035	promoter	AKR7A2	ENSG00000053371	K562	0.990625
chr1	19312535	19313035	promoter|chr1:19312535-19313035	promoter	PQLC2	ENSG00000040487	K562	0.996124
chr1	19313552	19314052	genic|chr1:19313552-19314052	genic	AKR7A2	ENSG00000053371	K562	0.351198
chr1	19313552	19314052	genic|chr1:19313552-19314052	genic	PQLC2	ENSG00000040487	K562	0.562589
chr1	19315263	19315763	genic|chr1:19315263-19315763	genic	AKR7A2	ENSG00000053371	K562	0.322687
chr1	19315263	19315763	genic|chr1:19315263-19315763	genic	PQLC2	ENSG00000040487	K562	0.529227
chr1	19485358	19486246	promoter|chr1:19485358-19486246	promoter	CAPZB	ENSG00000077549	K562	0.978414
chr1	19596659	19597226	promoter|chr1:19596659-19597226	promoter	MINOS1-NBL1	ENSG00000270136	K562	0.996518
chr1	19596659	19597226	promoter|chr1:19596659-19597226	promoter	MINOS1	ENSG00000173436	K562	0.996302
chr1	19597229	19597953	promoter|chr1:19597229-19597953	promoter	MINOS1-NBL1	ENSG00000270136	K562	0.978897
chr1	19597229	19597953	promoter|chr1:19597229-19597953	promoter	MINOS1	ENSG00000173436	K562	0.977614
chr1	19639167	19639667	genic|chr1:19639167-19639667	genic	NBL1	ENSG00000158747	K562	0.358334
chr1	19640187	19640687	genic|chr1:19640187-19640687	genic	NBL1	ENSG00000158747	K562	0.437746
chr1	19642978	19643538	promoter|chr1:19642978-19643538	promoter	NBL1	ENSG00000158747	K562	0.99945
chr1	19648654	19649154	genic|chr1:19648654-19649154	genic	NBL1	ENSG00000158747	K562	0.326564
chr1	19650798	19651576	genic|chr1:19650798-19651576	genic	NBL1	ENSG00000158747	K562	0.609888
chr1	19652166	19652666	genic|chr1:19652166-19652666	genic	NBL1	ENSG00000158747	K562	0.314765
chr1	19653648	19654148	genic|chr1:19653648-19654148	genic	NBL1	ENSG00000158747	K562	0.586199
chr1	19799431	19800651	promoter|chr1:19799431-19800651	promoter	TMCO4	ENSG00000162542	K562	0.997033
chr1	19869942	19870442	intergenic|chr1:19869942-19870442	intergenic	TMCO4	ENSG00000162542	K562	0.362193
chr1	19869942	19870442	intergenic|chr1:19869942-19870442	intergenic	OTUD3	ENSG00000169914	K562	0.627095
chr1	19878171	19878671	intergenic|chr1:19878171-19878671	intergenic	TMCO4	ENSG00000162542	K562	0.347832
chr1	19878171	19878671	intergenic|chr1:19878171-19878671	intergenic	OTUD3	ENSG00000169914	K562	0.768421
chr1	19882053	19882644	promoter|chr1:19882053-19882644	promoter	OTUD3	ENSG00000169914	K562	0.996324
chr1	20184550	20185050	genic|chr1:20184550-20185050	genic	UBXN10	ENSG00000162543	K562	0.473997
chr1	20184550	20185050	genic|chr1:20184550-20185050	genic	UBXN10-AS1	ENSG00000187980	K562	0.564604
chr1	20184550	20185050	genic|chr1:20184550-20185050	genic	VWA5B1	ENSG00000158816	K562	0.37929
chr1	20185263	20185763	promoter|chr1:20185263-20185763	promoter	UBXN10	ENSG00000162543	K562	0.996545
chr1	20185807	20186827	promoter|chr1:20185807-20186827	promoter	UBXN10	ENSG00000162543	K562	0.991086
chr1	20185807	20186827	promoter|chr1:20185807-20186827	promoter	UBXN10-AS1	ENSG00000187980	K562	0.996505
chr1	20187761	20188261	genic|chr1:20187761-20188261	genic	PADI2	ENSG00000117115	K562	0.286268
chr1	20187761	20188261	genic|chr1:20187761-20188261	genic	UBXN10	ENSG00000162543	K562	0.807275
chr1	20187761	20188261	genic|chr1:20187761-20188261	genic	UBXN10-AS1	ENSG00000187980	K562	0.942083
chr1	20187761	20188261	genic|chr1:20187761-20188261	genic	VWA5B1	ENSG00000158816	K562	0.786042
chr1	20187761	20188261	genic|chr1:20187761-20188261	genic	CAMK2N1	ENSG00000162545	K562	0.644541
chr1	20187761	20188261	genic|chr1:20187761-20188261	genic	FAM43B	ENSG00000183114	K562	0.338272
chr1	20187761	20188261	genic|chr1:20187761-20188261	genic	CDA	ENSG00000158825	K562	0.571831
chr1	20187761	20188261	genic|chr1:20187761-20188261	genic	KIF17	ENSG00000117245	K562	0.438107
chr1	20187761	20188261	genic|chr1:20187761-20188261	genic	SH2D5	ENSG00000189410	K562	0.31433
chr1	20197405	20197905	intergenic|chr1:20197405-20197905	intergenic	UBXN10-AS1	ENSG00000187980	K562	0.532855
chr1	20197405	20197905	intergenic|chr1:20197405-20197905	intergenic	VWA5B1	ENSG00000158816	K562	0.437022
chr1	20198938	20199797	intergenic|chr1:20198938-20199797	intergenic	UBXN10-AS1	ENSG00000187980	K562	0.588638
chr1	20198938	20199797	intergenic|chr1:20198938-20199797	intergenic	VWA5B1	ENSG00000158816	K562	0.456476
chr1	20212054	20213312	intergenic|chr1:20212054-20213312	intergenic	VWA5B1	ENSG00000158816	K562	0.448146
chr1	20290517	20291168	promoter|chr1:20290517-20291168	promoter	VWA5B1	ENSG00000158816	K562	0.999635
chr1	20308433	20308933	genic|chr1:20308433-20308933	genic	VWA5B1	ENSG00000158816	K562	0.41089
chr1	20473073	20473826	intergenic|chr1:20473073-20473826	intergenic	CAMK2N1	ENSG00000162545	K562	0.332294
chr1	20476131	20476892	intergenic|chr1:20476131-20476892	intergenic	CAMK2N1	ENSG00000162545	K562	0.346745
chr1	20485414	20485914	promoter|chr1:20485414-20485914	promoter	CAMK2N1	ENSG00000162545	K562	0.998244
chr1	20485985	20487010	promoter|chr1:20485985-20487010	promoter	CAMK2N1	ENSG00000162545	K562	0.999086
chr1	20493720	20494220	intergenic|chr1:20493720-20494220	intergenic	CAMK2N1	ENSG00000162545	K562	0.744102
chr1	20507616	20508431	promoter|chr1:20507616-20508431	promoter	MUL1	ENSG00000090432	K562	0.976642
chr1	20522252	20522752	intergenic|chr1:20522252-20522752	intergenic	FAM43B	ENSG00000183114	K562	0.404723
chr1	20530178	20530678	intergenic|chr1:20530178-20530678	intergenic	FAM43B	ENSG00000183114	K562	0.398269
chr1	20551295	20551795	intergenic|chr1:20551295-20551795	intergenic	FAM43B	ENSG00000183114	K562	0.640719
chr1	20552188	20552752	promoter|chr1:20552188-20552752	promoter	FAM43B	ENSG00000183114	K562	0.999342
chr1	20575164	20575664	intergenic|chr1:20575164-20575664	intergenic	FAM43B	ENSG00000183114	K562	0.312714
chr1	20575164	20575664	intergenic|chr1:20575164-20575664	intergenic	CDA	ENSG00000158825	K562	0.723392
chr1	20580727	20581227	intergenic|chr1:20580727-20581227	intergenic	CDA	ENSG00000158825	K562	0.676755
chr1	20584819	20585319	intergenic|chr1:20584819-20585319	intergenic	CDA	ENSG00000158825	K562	0.729256
chr1	20587592	20588092	intergenic|chr1:20587592-20588092	intergenic	CDA	ENSG00000158825	K562	0.847283
chr1	20588700	20589293	promoter|chr1:20588700-20589293	promoter	CDA	ENSG00000158825	K562	0.99959
chr1	20589634	20590134	genic|chr1:20589634-20590134	genic	CDA	ENSG00000158825	K562	0.583864
chr1	20597192	20597692	genic|chr1:20597192-20597692	genic	CDA	ENSG00000158825	K562	0.509998
chr1	20601047	20601547	genic|chr1:20601047-20601547	genic	CDA	ENSG00000158825	K562	0.540555
chr1	20613649	20614149	genic|chr1:20613649-20614149	genic	CDA	ENSG00000158825	K562	0.406679
chr1	20630664	20631164	intergenic|chr1:20630664-20631164	intergenic	FAM43B	ENSG00000183114	K562	0.440972
chr1	20630664	20631164	intergenic|chr1:20630664-20631164	intergenic	CDA	ENSG00000158825	K562	0.767801
chr1	20630664	20631164	intergenic|chr1:20630664-20631164	intergenic	PINK1	ENSG00000158828	K562	0.589601
chr1	20633133	20633704	promoter|chr1:20633133-20633704	promoter	PINK1	ENSG00000158828	K562	0.996846
chr1	20633709	20634209	promoter|chr1:20633709-20634209	promoter	PINK1	ENSG00000158828	K562	0.981375
chr1	20661276	20661794	promoter|chr1:20661276-20661794	promoter	DDOST	ENSG00000244038	K562	0.997619
chr1	20696347	20697277	genic|chr1:20696347-20697277	genic	KIF17	ENSG00000117245	K562	0.526205
chr1	20696347	20697277	genic|chr1:20696347-20697277	genic	SH2D5	ENSG00000189410	K562	0.583867
chr1	20702363	20702863	genic|chr1:20702363-20702863	genic	KIF17	ENSG00000117245	K562	0.377859
chr1	20705364	20705864	genic|chr1:20705364-20705864	genic	KIF17	ENSG00000117245	K562	0.73118
chr1	20705364	20705864	genic|chr1:20705364-20705864	genic	SH2D5	ENSG00000189410	K562	0.331755
chr1	20706857	20707357	genic|chr1:20706857-20707357	genic	KIF17	ENSG00000117245	K562	0.554523
chr1	20709534	20710034	genic|chr1:20709534-20710034	genic	KIF17	ENSG00000117245	K562	0.569545
chr1	20711232	20711958	genic|chr1:20711232-20711958	genic	KIF17	ENSG00000117245	K562	0.871941
chr1	20711232	20711958	genic|chr1:20711232-20711958	genic	SH2D5	ENSG00000189410	K562	0.365643
chr1	20712088	20712588	genic|chr1:20712088-20712588	genic	KIF17	ENSG00000117245	K562	0.604599
chr1	20717300	20718312	promoter|chr1:20717300-20718312	promoter	KIF17	ENSG00000117245	K562	0.999113
chr1	20724997	20725497	genic|chr1:20724997-20725497	genic	KIF17	ENSG00000117245	K562	0.552657
chr1	20724997	20725497	genic|chr1:20724997-20725497	genic	SH2D5	ENSG00000189410	K562	0.799555
chr1	20727894	20728394	genic|chr1:20727894-20728394	genic	KIF17	ENSG00000117245	K562	0.38244
chr1	20727894	20728394	genic|chr1:20727894-20728394	genic	SH2D5	ENSG00000189410	K562	0.594717
chr1	20732390	20733480	promoter|chr1:20732390-20733480	promoter	SH2D5	ENSG00000189410	K562	0.999358
chr1	20786134	20787075	promoter|chr1:20786134-20787075	promoter	HP1BP3	ENSG00000127483	K562	0.9765
chr1	20787187	20787687	promoter|chr1:20787187-20787687	promoter	HP1BP3	ENSG00000127483	K562	0.93314
chr1	21022208	21022993	genic|chr1:21022208-21022993	genic	FAM43B	ENSG00000183114	K562	0.391279
chr1	21022208	21022993	genic|chr1:21022208-21022993	genic	KIF17	ENSG00000117245	K562	0.543438
chr1	21022208	21022993	genic|chr1:21022208-21022993	genic	SH2D5	ENSG00000189410	K562	0.669603
chr1	21022208	21022993	genic|chr1:21022208-21022993	genic	EIF4G3	ENSG00000075151	K562	0.294032
chr1	21022208	21022993	genic|chr1:21022208-21022993	genic	ECE1	ENSG00000117298	K562	0.448001
chr1	21175286	21175786	genic|chr1:21175286-21175786	genic	EIF4G3	ENSG00000075151	K562	0.349894
chr1	21176416	21177848	promoter|chr1:21176416-21177848	promoter	EIF4G3	ENSG00000075151	K562	0.994785
chr1	21217852	21218736	genic|chr1:21217852-21218736	genic	ECE1	ENSG00000117298	K562	0.326255
chr1	21252093	21252593	genic|chr1:21252093-21252593	genic	ECE1	ENSG00000117298	K562	0.376534
chr1	21255143	21255643	genic|chr1:21255143-21255643	genic	ECE1	ENSG00000117298	K562	0.466161
chr1	21261758	21263250	genic|chr1:21261758-21263250	genic	SH2D5	ENSG00000189410	K562	0.316763
chr1	21261758	21263250	genic|chr1:21261758-21263250	genic	ECE1	ENSG00000117298	K562	0.937748
chr1	21261758	21263250	genic|chr1:21261758-21263250	genic	CELA3A	ENSG00000142789	K562	0.420322
chr1	21266136	21266636	genic|chr1:21266136-21266636	genic	ECE1	ENSG00000117298	K562	0.899292
chr1	21269574	21270074	genic|chr1:21269574-21270074	genic	ECE1	ENSG00000117298	K562	0.849437
chr1	21270119	21270619	genic|chr1:21270119-21270619	genic	ECE1	ENSG00000117298	K562	0.844773
chr1	21279864	21280608	genic|chr1:21279864-21280608	genic	ECE1	ENSG00000117298	K562	0.530156
chr1	21290239	21290739	promoter|chr1:21290239-21290739	promoter	ECE1	ENSG00000117298	K562	0.99996
chr1	21294580	21295431	intergenic|chr1:21294580-21295431	intergenic	ECE1	ENSG00000117298	K562	0.936328
chr1	21307600	21308100	intergenic|chr1:21307600-21308100	intergenic	ECE1	ENSG00000117298	K562	0.336428
chr1	21318546	21319046	intergenic|chr1:21318546-21319046	intergenic	ECE1	ENSG00000117298	K562	0.319115
chr1	21319970	21320891	intergenic|chr1:21319970-21320891	intergenic	ECE1	ENSG00000117298	K562	0.917922
chr1	21319970	21320891	intergenic|chr1:21319970-21320891	intergenic	NBPF3	ENSG00000142794	K562	0.302525
chr1	21319970	21320891	intergenic|chr1:21319970-21320891	intergenic	ALPL	ENSG00000162551	K562	0.329522
chr1	21320972	21321472	intergenic|chr1:21320972-21321472	intergenic	ECE1	ENSG00000117298	K562	0.718789
chr1	21324417	21324917	intergenic|chr1:21324417-21324917	intergenic	ECE1	ENSG00000117298	K562	0.774726
chr1	21331884	21333282	intergenic|chr1:21331884-21333282	intergenic	ECE1	ENSG00000117298	K562	0.372565
chr1	21345363	21346515	intergenic|chr1:21345363-21346515	intergenic	ECE1	ENSG00000117298	K562	0.739142
chr1	21368403	21368903	intergenic|chr1:21368403-21368903	intergenic	ECE1	ENSG00000117298	K562	0.372362
chr1	21439827	21440339	promoter|chr1:21439827-21440339	promoter	NBPF3	ENSG00000142794	K562	0.999328
chr1	21440423	21441141	promoter|chr1:21440423-21441141	promoter	NBPF3	ENSG00000142794	K562	0.998485
chr1	21452085	21452585	genic|chr1:21452085-21452585	genic	NBPF3	ENSG00000142794	K562	0.471469
chr1	21453883	21454383	genic|chr1:21453883-21454383	genic	CDA	ENSG00000158825	K562	0.291796
chr1	21453883	21454383	genic|chr1:21453883-21454383	genic	KIF17	ENSG00000117245	K562	0.346122
chr1	21453883	21454383	genic|chr1:21453883-21454383	genic	SH2D5	ENSG00000189410	K562	0.339706
chr1	21453883	21454383	genic|chr1:21453883-21454383	genic	ECE1	ENSG00000117298	K562	0.670332
chr1	21453883	21454383	genic|chr1:21453883-21454383	genic	NBPF3	ENSG00000142794	K562	0.957448
chr1	21453883	21454383	genic|chr1:21453883-21454383	genic	ALPL	ENSG00000162551	K562	0.600032
chr1	21454791	21455291	genic|chr1:21454791-21455291	genic	NBPF3	ENSG00000142794	K562	0.54482
chr1	21454791	21455291	genic|chr1:21454791-21455291	genic	ALPL	ENSG00000162551	K562	0.3307
chr1	21488651	21489151	intergenic|chr1:21488651-21489151	intergenic	ALPL	ENSG00000162551	K562	0.379799
chr1	21502002	21502502	intergenic|chr1:21502002-21502502	intergenic	ALPL	ENSG00000162551	K562	0.485545
chr1	21508985	21509697	promoter|chr1:21508985-21509697	promoter	ALPL	ENSG00000162551	K562	0.999267
chr1	21511139	21511639	genic|chr1:21511139-21511639	genic	ALPL	ENSG00000162551	K562	0.460305
chr1	21607729	21608229	genic|chr1:21607729-21608229	genic	ALPL	ENSG00000162551	K562	0.45069
chr1	21608696	21609196	genic|chr1:21608696-21609196	genic	KIF17	ENSG00000117245	K562	0.432085
chr1	21608696	21609196	genic|chr1:21608696-21609196	genic	ECE1	ENSG00000117298	K562	0.508143
chr1	21608696	21609196	genic|chr1:21608696-21609196	genic	ALPL	ENSG00000162551	K562	0.683616
chr1	21608696	21609196	genic|chr1:21608696-21609196	genic	RAP1GAP	ENSG00000076864	K562	0.364615
chr1	21608696	21609196	genic|chr1:21608696-21609196	genic	CELA3A	ENSG00000142789	K562	0.43284
chr1	21612998	21613498	genic|chr1:21612998-21613498	genic	ECE1	ENSG00000117298	K562	0.336781
chr1	21612998	21613498	genic|chr1:21612998-21613498	genic	ALPL	ENSG00000162551	K562	0.664968
chr1	21612998	21613498	genic|chr1:21612998-21613498	genic	RAP1GAP	ENSG00000076864	K562	0.284641
chr1	21612998	21613498	genic|chr1:21612998-21613498	genic	CELA3A	ENSG00000142789	K562	0.29756
chr1	21619103	21619603	genic|chr1:21619103-21619603	genic	ALPL	ENSG00000162551	K562	0.325349
chr1	21632051	21632551	genic|chr1:21632051-21632551	genic	KIF17	ENSG00000117245	K562	0.400338
chr1	21632051	21632551	genic|chr1:21632051-21632551	genic	SH2D5	ENSG00000189410	K562	0.33154
chr1	21632051	21632551	genic|chr1:21632051-21632551	genic	ECE1	ENSG00000117298	K562	0.474864
chr1	21632051	21632551	genic|chr1:21632051-21632551	genic	NBPF3	ENSG00000142794	K562	0.313015
chr1	21632051	21632551	genic|chr1:21632051-21632551	genic	ALPL	ENSG00000162551	K562	0.626141
chr1	21632051	21632551	genic|chr1:21632051-21632551	genic	RAP1GAP	ENSG00000076864	K562	0.305361
chr1	21632051	21632551	genic|chr1:21632051-21632551	genic	CELA3B	ENSG00000219073	K562	0.377967
chr1	21632051	21632551	genic|chr1:21632051-21632551	genic	C1QA	ENSG00000173372	K562	0.29068
chr1	21638604	21639104	genic|chr1:21638604-21639104	genic	KIF17	ENSG00000117245	K562	0.290499
chr1	21638604	21639104	genic|chr1:21638604-21639104	genic	ECE1	ENSG00000117298	K562	0.470687
chr1	21638604	21639104	genic|chr1:21638604-21639104	genic	NBPF3	ENSG00000142794	K562	0.438596
chr1	21638604	21639104	genic|chr1:21638604-21639104	genic	ALPL	ENSG00000162551	K562	0.487471
chr1	21638604	21639104	genic|chr1:21638604-21639104	genic	RAP1GAP	ENSG00000076864	K562	0.410638
chr1	21638604	21639104	genic|chr1:21638604-21639104	genic	CELA3A	ENSG00000142789	K562	0.464274
chr1	21638604	21639104	genic|chr1:21638604-21639104	genic	C1QA	ENSG00000173372	K562	0.304162
chr1	21647844	21648344	genic|chr1:21647844-21648344	genic	ALPL	ENSG00000162551	K562	0.513161
chr1	21647844	21648344	genic|chr1:21647844-21648344	genic	RAP1GAP	ENSG00000076864	K562	0.283045
chr1	21668601	21669101	promoter|chr1:21668601-21669101	promoter	RAP1GAP	ENSG00000076864	K562	0.997118
chr1	21669113	21669635	promoter|chr1:21669113-21669635	promoter	RAP1GAP	ENSG00000076864	K562	0.998766
chr1	21669740	21670490	promoter|chr1:21669740-21670490	promoter	RAP1GAP	ENSG00000076864	K562	0.998059
chr1	21673133	21673633	intergenic|chr1:21673133-21673633	intergenic	RAP1GAP	ENSG00000076864	K562	0.586956
chr1	21675918	21676740	intergenic|chr1:21675918-21676740	intergenic	ECE1	ENSG00000117298	K562	0.372779
chr1	21675918	21676740	intergenic|chr1:21675918-21676740	intergenic	ALPL	ENSG00000162551	K562	0.505582
chr1	21675918	21676740	intergenic|chr1:21675918-21676740	intergenic	RAP1GAP	ENSG00000076864	K562	0.807191
chr1	21675918	21676740	intergenic|chr1:21675918-21676740	intergenic	LDLRAD2	ENSG00000187942	K562	0.327305
chr1	21687095	21687595	genic|chr1:21687095-21687595	genic	VWA5B1	ENSG00000158816	K562	0.285543
chr1	21687095	21687595	genic|chr1:21687095-21687595	genic	KIF17	ENSG00000117245	K562	0.311368
chr1	21687095	21687595	genic|chr1:21687095-21687595	genic	ECE1	ENSG00000117298	K562	0.421056
chr1	21687095	21687595	genic|chr1:21687095-21687595	genic	ALPL	ENSG00000162551	K562	0.545494
chr1	21687095	21687595	genic|chr1:21687095-21687595	genic	RAP1GAP	ENSG00000076864	K562	0.765195
chr1	21687095	21687595	genic|chr1:21687095-21687595	genic	LDLRAD2	ENSG00000187942	K562	0.362736
chr1	21687095	21687595	genic|chr1:21687095-21687595	genic	CELA3B	ENSG00000219073	K562	0.661468
chr1	21687095	21687595	genic|chr1:21687095-21687595	genic	CELA3A	ENSG00000142789	K562	0.401706
chr1	21687696	21688196	genic|chr1:21687696-21688196	genic	VWA5B1	ENSG00000158816	K562	0.368245
chr1	21687696	21688196	genic|chr1:21687696-21688196	genic	KIF17	ENSG00000117245	K562	0.386391
chr1	21687696	21688196	genic|chr1:21687696-21688196	genic	SH2D5	ENSG00000189410	K562	0.342369
chr1	21687696	21688196	genic|chr1:21687696-21688196	genic	ECE1	ENSG00000117298	K562	0.50444
chr1	21687696	21688196	genic|chr1:21687696-21688196	genic	ALPL	ENSG00000162551	K562	0.640689
chr1	21687696	21688196	genic|chr1:21687696-21688196	genic	RAP1GAP	ENSG00000076864	K562	0.847418
chr1	21687696	21688196	genic|chr1:21687696-21688196	genic	LDLRAD2	ENSG00000187942	K562	0.442983
chr1	21687696	21688196	genic|chr1:21687696-21688196	genic	CELA3B	ENSG00000219073	K562	0.744372
chr1	21687696	21688196	genic|chr1:21687696-21688196	genic	CELA3A	ENSG00000142789	K562	0.488159
chr1	21687696	21688196	genic|chr1:21687696-21688196	genic	C1QA	ENSG00000173372	K562	0.292315
chr1	21782348	21782848	promoter|chr1:21782348-21782848	promoter	USP48	ENSG00000090686	K562	0.99267
chr1	21782945	21784413	promoter|chr1:21782945-21784413	promoter	USP48	ENSG00000090686	K562	0.995827
chr1	21784668	21785168	intergenic|chr1:21784668-21785168	intergenic	USP48	ENSG00000090686	K562	0.504482
chr1	21784668	21785168	intergenic|chr1:21784668-21785168	intergenic	LDLRAD2	ENSG00000187942	K562	0.498666
chr1	21791409	21792056	intergenic|chr1:21791409-21792056	intergenic	PADI2	ENSG00000117115	K562	0.342062
chr1	21791409	21792056	intergenic|chr1:21791409-21792056	intergenic	VWA5B1	ENSG00000158816	K562	0.343199
chr1	21791409	21792056	intergenic|chr1:21791409-21792056	intergenic	KIF17	ENSG00000117245	K562	0.413866
chr1	21791409	21792056	intergenic|chr1:21791409-21792056	intergenic	SH2D5	ENSG00000189410	K562	0.456522
chr1	21791409	21792056	intergenic|chr1:21791409-21792056	intergenic	ECE1	ENSG00000117298	K562	0.654108
chr1	21791409	21792056	intergenic|chr1:21791409-21792056	intergenic	ALPL	ENSG00000162551	K562	0.44713
chr1	21791409	21792056	intergenic|chr1:21791409-21792056	intergenic	RAP1GAP	ENSG00000076864	K562	0.339606
chr1	21791409	21792056	intergenic|chr1:21791409-21792056	intergenic	USP48	ENSG00000090686	K562	0.74477
chr1	21791409	21792056	intergenic|chr1:21791409-21792056	intergenic	LDLRAD2	ENSG00000187942	K562	0.958858
chr1	21791409	21792056	intergenic|chr1:21791409-21792056	intergenic	HSPG2	ENSG00000142798	K562	0.456052
chr1	21791409	21792056	intergenic|chr1:21791409-21792056	intergenic	CELA3B	ENSG00000219073	K562	0.653962
chr1	21791409	21792056	intergenic|chr1:21791409-21792056	intergenic	CELA3A	ENSG00000142789	K562	0.860519
chr1	21791409	21792056	intergenic|chr1:21791409-21792056	intergenic	C1QA	ENSG00000173372	K562	0.460328
chr1	21791409	21792056	intergenic|chr1:21791409-21792056	intergenic	C1QB	ENSG00000173369	K562	0.537544
chr1	21791409	21792056	intergenic|chr1:21791409-21792056	intergenic	HTR1D	ENSG00000179546	K562	0.284193
chr1	21791409	21792056	intergenic|chr1:21791409-21792056	intergenic	RUNX3	ENSG00000020633	K562	0.284808
chr1	21794606	21795106	intergenic|chr1:21794606-21795106	intergenic	LDLRAD2	ENSG00000187942	K562	0.462706
chr1	21811954	21812514	promoter|chr1:21811954-21812514	promoter	LDLRAD2	ENSG00000187942	K562	0.999772
chr1	21813470	21813970	genic|chr1:21813470-21813970	genic	LDLRAD2	ENSG00000187942	K562	0.494016
chr1	21816826	21817326	genic|chr1:21816826-21817326	genic	LDLRAD2	ENSG00000187942	K562	0.525563
chr1	21817853	21818517	genic|chr1:21817853-21818517	genic	LDLRAD2	ENSG00000187942	K562	0.681223
chr1	21818571	21819071	genic|chr1:21818571-21819071	genic	LDLRAD2	ENSG00000187942	K562	0.707821
chr1	21822298	21822798	genic|chr1:21822298-21822798	genic	LDLRAD2	ENSG00000187942	K562	0.316631
chr1	21904853	21905353	genic|chr1:21904853-21905353	genic	PADI2	ENSG00000117115	K562	0.457026
chr1	21904853	21905353	genic|chr1:21904853-21905353	genic	PADI1	ENSG00000142623	K562	0.310738
chr1	21904853	21905353	genic|chr1:21904853-21905353	genic	IFFO2	ENSG00000169991	K562	0.350005
chr1	21904853	21905353	genic|chr1:21904853-21905353	genic	VWA5B1	ENSG00000158816	K562	0.415952
chr1	21904853	21905353	genic|chr1:21904853-21905353	genic	FAM43B	ENSG00000183114	K562	0.319344
chr1	21904853	21905353	genic|chr1:21904853-21905353	genic	CDA	ENSG00000158825	K562	0.342923
chr1	21904853	21905353	genic|chr1:21904853-21905353	genic	KIF17	ENSG00000117245	K562	0.511198
chr1	21904853	21905353	genic|chr1:21904853-21905353	genic	SH2D5	ENSG00000189410	K562	0.494557
chr1	21904853	21905353	genic|chr1:21904853-21905353	genic	ECE1	ENSG00000117298	K562	0.656888
chr1	21904853	21905353	genic|chr1:21904853-21905353	genic	NBPF3	ENSG00000142794	K562	0.430895
chr1	21904853	21905353	genic|chr1:21904853-21905353	genic	ALPL	ENSG00000162551	K562	0.485791
chr1	21904853	21905353	genic|chr1:21904853-21905353	genic	LDLRAD2	ENSG00000187942	K562	0.779879
chr1	21904853	21905353	genic|chr1:21904853-21905353	genic	HSPG2	ENSG00000142798	K562	0.954775
chr1	21904853	21905353	genic|chr1:21904853-21905353	genic	CELA3B	ENSG00000219073	K562	0.87202
chr1	21904853	21905353	genic|chr1:21904853-21905353	genic	CELA3A	ENSG00000142789	K562	0.84985
chr1	21904853	21905353	genic|chr1:21904853-21905353	genic	C1QA	ENSG00000173372	K562	0.5113
chr1	21904853	21905353	genic|chr1:21904853-21905353	genic	C1QB	ENSG00000173369	K562	0.410897
chr1	21904853	21905353	genic|chr1:21904853-21905353	genic	HTR1D	ENSG00000179546	K562	0.352508
chr1	21904853	21905353	genic|chr1:21904853-21905353	genic	NCMAP	ENSG00000184454	K562	0.331216
chr1	21904853	21905353	genic|chr1:21904853-21905353	genic	RUNX3	ENSG00000020633	K562	0.354259
chr1	21906715	21907215	genic|chr1:21906715-21907215	genic	PADI2	ENSG00000117115	K562	0.397
chr1	21906715	21907215	genic|chr1:21906715-21907215	genic	IFFO2	ENSG00000169991	K562	0.300247
chr1	21906715	21907215	genic|chr1:21906715-21907215	genic	VWA5B1	ENSG00000158816	K562	0.358268
chr1	21906715	21907215	genic|chr1:21906715-21907215	genic	CDA	ENSG00000158825	K562	0.297118
chr1	21906715	21907215	genic|chr1:21906715-21907215	genic	KIF17	ENSG00000117245	K562	0.458502
chr1	21906715	21907215	genic|chr1:21906715-21907215	genic	SH2D5	ENSG00000189410	K562	0.441222
chr1	21906715	21907215	genic|chr1:21906715-21907215	genic	ECE1	ENSG00000117298	K562	0.593957
chr1	21906715	21907215	genic|chr1:21906715-21907215	genic	NBPF3	ENSG00000142794	K562	0.360843
chr1	21906715	21907215	genic|chr1:21906715-21907215	genic	ALPL	ENSG00000162551	K562	0.422405
chr1	21906715	21907215	genic|chr1:21906715-21907215	genic	LDLRAD2	ENSG00000187942	K562	0.716074
chr1	21906715	21907215	genic|chr1:21906715-21907215	genic	HSPG2	ENSG00000142798	K562	0.928409
chr1	21906715	21907215	genic|chr1:21906715-21907215	genic	CELA3B	ENSG00000219073	K562	0.81762
chr1	21906715	21907215	genic|chr1:21906715-21907215	genic	CELA3A	ENSG00000142789	K562	0.790494
chr1	21906715	21907215	genic|chr1:21906715-21907215	genic	C1QA	ENSG00000173372	K562	0.44199
chr1	21906715	21907215	genic|chr1:21906715-21907215	genic	C1QB	ENSG00000173369	K562	0.356565
chr1	21906715	21907215	genic|chr1:21906715-21907215	genic	HTR1D	ENSG00000179546	K562	0.305127
chr1	21906715	21907215	genic|chr1:21906715-21907215	genic	RUNX3	ENSG00000020633	K562	0.301784
chr1	21915289	21915789	genic|chr1:21915289-21915789	genic	HSPG2	ENSG00000142798	K562	0.37967
chr1	21916795	21917295	genic|chr1:21916795-21917295	genic	KIF17	ENSG00000117245	K562	0.293005
chr1	21916795	21917295	genic|chr1:21916795-21917295	genic	ECE1	ENSG00000117298	K562	0.318942
chr1	21916795	21917295	genic|chr1:21916795-21917295	genic	LDLRAD2	ENSG00000187942	K562	0.411179
chr1	21916795	21917295	genic|chr1:21916795-21917295	genic	HSPG2	ENSG00000142798	K562	0.819471
chr1	21916795	21917295	genic|chr1:21916795-21917295	genic	CELA3B	ENSG00000219073	K562	0.398645
chr1	21916795	21917295	genic|chr1:21916795-21917295	genic	CELA3A	ENSG00000142789	K562	0.450497
chr1	21919436	21919936	genic|chr1:21919436-21919936	genic	HSPG2	ENSG00000142798	K562	0.55011
chr1	21920101	21921457	genic|chr1:21920101-21921457	genic	LDLRAD2	ENSG00000187942	K562	0.433122
chr1	21920101	21921457	genic|chr1:21920101-21921457	genic	HSPG2	ENSG00000142798	K562	0.720913
chr1	21920101	21921457	genic|chr1:21920101-21921457	genic	CELA3B	ENSG00000219073	K562	0.386081
chr1	21920101	21921457	genic|chr1:21920101-21921457	genic	CELA3A	ENSG00000142789	K562	0.479327
chr1	21930262	21930762	genic|chr1:21930262-21930762	genic	HSPG2	ENSG00000142798	K562	0.333372
chr1	21930993	21931493	genic|chr1:21930993-21931493	genic	HSPG2	ENSG00000142798	K562	0.330982
chr1	21933767	21934267	genic|chr1:21933767-21934267	genic	HSPG2	ENSG00000142798	K562	0.855753
chr1	21935700	21936200	genic|chr1:21935700-21936200	genic	HSPG2	ENSG00000142798	K562	0.478268
chr1	21936260	21936760	genic|chr1:21936260-21936760	genic	HSPG2	ENSG00000142798	K562	0.427106
chr1	21937047	21938023	promoter|chr1:21937047-21938023	promoter	HSPG2	ENSG00000142798	K562	0.995754
chr1	21939065	21940043	intergenic|chr1:21939065-21940043	intergenic	HSPG2	ENSG00000142798	K562	0.724701
chr1	21941826	21942326	intergenic|chr1:21941826-21942326	intergenic	HSPG2	ENSG00000142798	K562	0.502194
chr1	21942874	21943374	intergenic|chr1:21942874-21943374	intergenic	HSPG2	ENSG00000142798	K562	0.832103
chr1	21942874	21943374	intergenic|chr1:21942874-21943374	intergenic	CELA3B	ENSG00000219073	K562	0.389662
chr1	21942874	21943374	intergenic|chr1:21942874-21943374	intergenic	CELA3A	ENSG00000142789	K562	0.319704
chr1	21963895	21964395	intergenic|chr1:21963895-21964395	intergenic	CELA3B	ENSG00000219073	K562	0.601077
chr1	21974567	21975067	intergenic|chr1:21974567-21975067	intergenic	CELA3B	ENSG00000219073	K562	0.892407
chr1	21974567	21975067	intergenic|chr1:21974567-21975067	intergenic	CELA3A	ENSG00000142789	K562	0.547631
chr1	21976643	21977143	promoter|chr1:21976643-21977143	promoter	CELA3B	ENSG00000219073	K562	0.999972
chr1	21983521	21984021	genic|chr1:21983521-21984021	genic	CELA3B	ENSG00000219073	K562	0.336246
chr1	21999498	21999998	intergenic|chr1:21999498-21999998	intergenic	CELA3B	ENSG00000219073	K562	0.369739
chr1	21999498	21999998	intergenic|chr1:21999498-21999998	intergenic	CELA3A	ENSG00000142789	K562	0.853581
chr1	22001405	22001905	promoter|chr1:22001405-22001905	promoter	CELA3A	ENSG00000142789	K562	0.99998
chr1	22005097	22005597	genic|chr1:22005097-22005597	genic	CELA3A	ENSG00000142789	K562	0.621509
chr1	22018984	22019484	intergenic|chr1:22018984-22019484	intergenic	CELA3B	ENSG00000219073	K562	0.510238
chr1	22018984	22019484	intergenic|chr1:22018984-22019484	intergenic	CELA3A	ENSG00000142789	K562	0.844024
chr1	22018984	22019484	intergenic|chr1:22018984-22019484	intergenic	LINC01635	ENSG00000228397	K562	0.289148
chr1	22018984	22019484	intergenic|chr1:22018984-22019484	intergenic	C1QA	ENSG00000173372	K562	0.336429
chr1	22024875	22026298	promoter|chr1:22024875-22026298	promoter	LINC00339	ENSG00000218510	K562	0.977764
chr1	22024875	22026298	promoter|chr1:22024875-22026298	promoter	LINC01635	ENSG00000228397	K562	0.994186
chr1	22039748	22040673	intergenic|chr1:22039748-22040673	intergenic	LINC01635	ENSG00000228397	K562	0.309745
chr1	22048562	22049062	intergenic|chr1:22048562-22049062	intergenic	CELA3A	ENSG00000142789	K562	0.292982
chr1	22052376	22052881	promoter|chr1:22052376-22052881	promoter	CDC42	ENSG00000070831	K562	0.996137
chr1	22053360	22053860	genic|chr1:22053360-22053860	genic	CELA3A	ENSG00000142789	K562	0.32346
chr1	22053360	22053860	genic|chr1:22053360-22053860	genic	LINC01635	ENSG00000228397	K562	0.324973
chr1	22053360	22053860	genic|chr1:22053360-22053860	genic	CDC42	ENSG00000070831	K562	0.548541
chr1	22121421	22121921	genic|chr1:22121421-22121921	genic	C1QA	ENSG00000173372	K562	0.306441
chr1	22121421	22121921	genic|chr1:22121421-22121921	genic	C1QC	ENSG00000159189	K562	0.482253
chr1	22121421	22121921	genic|chr1:22121421-22121921	genic	C1QB	ENSG00000173369	K562	0.335395
chr1	22451552	22452574	promoter|chr1:22451552-22452574	promoter	ZBTB40	ENSG00000184677	K562	0.977897
chr1	22454448	22454948	genic|chr1:22454448-22454948	genic	C1QA	ENSG00000173372	K562	0.304427
chr1	22611413	22611913	intergenic|chr1:22611413-22611913	intergenic	C1QA	ENSG00000173372	K562	0.314166
chr1	22636255	22636755	promoter|chr1:22636255-22636755	promoter	C1QA	ENSG00000173372	K562	0.999974
chr1	22639232	22639732	genic|chr1:22639232-22639732	genic	C1QA	ENSG00000173372	K562	0.870074
chr1	22639232	22639732	genic|chr1:22639232-22639732	genic	C1QC	ENSG00000159189	K562	0.685558
chr1	22641932	22642432	intergenic|chr1:22641932-22642432	intergenic	C1QA	ENSG00000173372	K562	0.844639
chr1	22641932	22642432	intergenic|chr1:22641932-22642432	intergenic	C1QC	ENSG00000159189	K562	0.725377
chr1	22641932	22642432	intergenic|chr1:22641932-22642432	intergenic	C1QB	ENSG00000173369	K562	0.360881
chr1	22643366	22643866	promoter|chr1:22643366-22643866	promoter	C1QC	ENSG00000159189	K562	0.999942
chr1	22652730	22653230	promoter|chr1:22652730-22653230	promoter	C1QB	ENSG00000173369	K562	0.999966
chr1	22662342	22662842	intergenic|chr1:22662342-22662842	intergenic	C1QB	ENSG00000173369	K562	0.437276
chr1	22663036	22663536	intergenic|chr1:22663036-22663536	intergenic	C1QB	ENSG00000173369	K562	0.327766
chr1	22704396	22704896	intergenic|chr1:22704396-22704896	intergenic	C1QB	ENSG00000173369	K562	0.295192
chr1	22976335	22977125	intergenic|chr1:22976335-22977125	intergenic	HTR1D	ENSG00000179546	K562	0.450814
chr1	23019137	23019697	promoter|chr1:23019137-23019697	promoter	KDM1A	ENSG00000004487	K562	0.98891
chr1	23019827	23020567	promoter|chr1:23019827-23020567	promoter	KDM1A	ENSG00000004487	K562	0.962228
chr1	23098666	23099166	genic|chr1:23098666-23099166	genic	HTR1D	ENSG00000179546	K562	0.520903
chr1	23103262	23103762	genic|chr1:23103262-23103762	genic	HTR1D	ENSG00000179546	K562	0.557486
chr1	23110672	23111172	genic|chr1:23110672-23111172	genic	HTR1D	ENSG00000179546	K562	0.360132
chr1	23114327	23115023	genic|chr1:23114327-23115023	genic	HTR1D	ENSG00000179546	K562	0.291132
chr1	23115035	23115758	genic|chr1:23115035-23115758	genic	HTR1D	ENSG00000179546	K562	0.534623
chr1	23116161	23117039	genic|chr1:23116161-23117039	genic	HTR1D	ENSG00000179546	K562	0.373701
chr1	23119127	23120287	genic|chr1:23119127-23120287	genic	HTR1D	ENSG00000179546	K562	0.523731
chr1	23167192	23168025	genic|chr1:23167192-23168025	genic	LUZP1	ENSG00000169641	K562	0.587481
chr1	23168284	23169115	promoter|chr1:23168284-23169115	promoter	LUZP1	ENSG00000169641	K562	0.994294
chr1	23169595	23170381	intergenic|chr1:23169595-23170381	intergenic	LUZP1	ENSG00000169641	K562	0.854865
chr1	23169595	23170381	intergenic|chr1:23169595-23170381	intergenic	HTR1D	ENSG00000179546	K562	0.536757
chr1	23177498	23177998	intergenic|chr1:23177498-23177998	intergenic	HTR1D	ENSG00000179546	K562	0.383786
chr1	23178347	23178847	intergenic|chr1:23178347-23178847	intergenic	HTR1D	ENSG00000179546	K562	0.652062
chr1	23184610	23185110	intergenic|chr1:23184610-23185110	intergenic	HTR1D	ENSG00000179546	K562	0.528993
chr1	23188798	23189298	intergenic|chr1:23188798-23189298	intergenic	HTR1D	ENSG00000179546	K562	0.814199
chr1	23194479	23194979	promoter|chr1:23194479-23194979	promoter	HTR1D	ENSG00000179546	K562	0.999978
chr1	23344114	23344678	promoter|chr1:23344114-23344678	promoter	HNRNPR	ENSG00000125944	K562	0.998427
chr1	23368136	23368636	promoter|chr1:23368136-23368636	promoter	ZNF436	ENSG00000125945	K562	0.999303
chr1	23368690	23369190	promoter|chr1:23368690-23369190	promoter	ZNF436	ENSG00000125945	K562	0.995002
chr1	23369669	23370169	intergenic|chr1:23369669-23370169	intergenic	HNRNPR	ENSG00000125944	K562	0.293833
chr1	23369669	23370169	intergenic|chr1:23369669-23370169	intergenic	ZNF436	ENSG00000125945	K562	0.649906
chr1	23370928	23371428	intergenic|chr1:23370928-23371428	intergenic	ZNF436	ENSG00000125945	K562	0.358631
chr1	23475262	23475762	genic|chr1:23475262-23475762	genic	ASAP3	ENSG00000088280	K562	0.365314
chr1	23478924	23479424	genic|chr1:23478924-23479424	genic	HTR1D	ENSG00000179546	K562	0.300291
chr1	23478924	23479424	genic|chr1:23478924-23479424	genic	ASAP3	ENSG00000088280	K562	0.97485
chr1	23484007	23485008	promoter|chr1:23484007-23485008	promoter	ASAP3	ENSG00000088280	K562	0.996488
chr1	23528126	23528626	genic|chr1:23528126-23528626	genic	E2F2	ENSG00000007968	K562	0.864742
chr1	23529768	23530268	genic|chr1:23529768-23530268	genic	E2F2	ENSG00000007968	K562	0.642441
chr1	23530646	23531656	promoter|chr1:23530646-23531656	promoter	E2F2	ENSG00000007968	K562	0.997939
chr1	23539717	23540217	intergenic|chr1:23539717-23540217	intergenic	HTR1D	ENSG00000179546	K562	0.31859
chr1	23539717	23540217	intergenic|chr1:23539717-23540217	intergenic	E2F2	ENSG00000007968	K562	0.804451
chr1	23539717	23540217	intergenic|chr1:23539717-23540217	intergenic	ID3	ENSG00000117318	K562	0.420307
chr1	23554722	23555222	intergenic|chr1:23554722-23555222	intergenic	ID3	ENSG00000117318	K562	0.770457
chr1	23554722	23555222	intergenic|chr1:23554722-23555222	intergenic	MDS2	ENSG00000197880	K562	0.400582
chr1	23558267	23558767	genic|chr1:23558267-23558767	genic	ID3	ENSG00000117318	K562	0.927109
chr1	23558267	23558767	genic|chr1:23558267-23558767	genic	MDS2	ENSG00000197880	K562	0.495918
chr1	23559348	23560044	promoter|chr1:23559348-23560044	promoter	ID3	ENSG00000117318	K562	0.999199
chr1	23562281	23562781	intergenic|chr1:23562281-23562781	intergenic	ID3	ENSG00000117318	K562	0.854764
chr1	23562281	23562781	intergenic|chr1:23562281-23562781	intergenic	MDS2	ENSG00000197880	K562	0.329113
chr1	23616908	23617408	intergenic|chr1:23616908-23617408	intergenic	MDS2	ENSG00000197880	K562	0.446518
chr1	23627083	23627583	promoter|chr1:23627083-23627583	promoter	MDS2	ENSG00000197880	K562	0.999822
chr1	23637350	23637850	genic|chr1:23637350-23637850	genic	MDS2	ENSG00000197880	K562	0.489012
chr1	23691489	23692485	promoter|chr1:23691489-23692485	promoter	RPL11	ENSG00000142676	K562	0.983342
chr1	23742892	23745025	promoter|chr1:23742892-23745025	promoter	ELOA	ENSG00000011007	K562	0.986571
chr1	23777767	23778635	promoter|chr1:23777767-23778635	promoter	PITHD1	ENSG00000057757	K562	0.994169
chr1	23790040	23790540	intergenic|chr1:23790040-23790540	intergenic	LYPLA2	ENSG00000011009	K562	0.579218
chr1	23790040	23790540	intergenic|chr1:23790040-23790540	intergenic	GALE	ENSG00000117308	K562	0.399533
chr1	23790040	23790540	intergenic|chr1:23790040-23790540	intergenic	CNR2	ENSG00000188822	K562	0.304175
chr1	23790860	23791405	promoter|chr1:23790860-23791405	promoter	LYPLA2	ENSG00000011009	K562	0.992787
chr1	23799343	23799843	genic|chr1:23799343-23799843	genic	LYPLA2	ENSG00000011009	K562	0.447539
chr1	23799343	23799843	genic|chr1:23799343-23799843	genic	GALE	ENSG00000117308	K562	0.676122
chr1	23800294	23801098	promoter|chr1:23800294-23801098	promoter	GALE	ENSG00000117308	K562	0.992629
chr1	23825209	23825728	promoter|chr1:23825209-23825728	promoter	HMGCL	ENSG00000117305	K562	0.996723
chr1	23829992	23830973	intergenic|chr1:23829992-23830973	intergenic	HMGCL	ENSG00000117305	K562	0.676725
chr1	23829992	23830973	intergenic|chr1:23829992-23830973	intergenic	CNR2	ENSG00000188822	K562	0.321121
chr1	23867487	23867987	promoter|chr1:23867487-23867987	promoter	FUCA1	ENSG00000179163	K562	0.995423
chr1	23868119	23868638	promoter|chr1:23868119-23868638	promoter	FUCA1	ENSG00000179163	K562	0.997707
chr1	23868679	23869179	promoter|chr1:23868679-23869179	promoter	FUCA1	ENSG00000179163	K562	0.995816
chr1	23872376	23872876	intergenic|chr1:23872376-23872876	intergenic	FUCA1	ENSG00000179163	K562	0.36335
chr1	23899908	23900408	genic|chr1:23899908-23900408	genic	CNR2	ENSG00000188822	K562	0.296366
chr1	23907702	23908202	genic|chr1:23907702-23908202	genic	CNR2	ENSG00000188822	K562	0.841045
chr1	23908790	23909290	genic|chr1:23908790-23909290	genic	CNR2	ENSG00000188822	K562	0.695259
chr1	23909320	23909820	genic|chr1:23909320-23909820	genic	CNR2	ENSG00000188822	K562	0.589399
chr1	23910869	23911369	genic|chr1:23910869-23911369	genic	CNR2	ENSG00000188822	K562	0.749329
chr1	23913077	23913577	promoter|chr1:23913077-23913577	promoter	CNR2	ENSG00000188822	K562	0.999965
chr1	23914094	23914594	intergenic|chr1:23914094-23914594	intergenic	CNR2	ENSG00000188822	K562	0.625524
chr1	23915412	23915912	intergenic|chr1:23915412-23915912	intergenic	CNR2	ENSG00000188822	K562	0.521883
chr1	23916186	23916686	intergenic|chr1:23916186-23916686	intergenic	CNR2	ENSG00000188822	K562	0.784688
chr1	23916725	23917225	intergenic|chr1:23916725-23917225	intergenic	CNR2	ENSG00000188822	K562	0.879894
chr1	23920068	23921683	intergenic|chr1:23920068-23921683	intergenic	CNR2	ENSG00000188822	K562	0.956451
chr1	23920068	23921683	intergenic|chr1:23920068-23921683	intergenic	MYOM3	ENSG00000142661	K562	0.452674
chr1	23958906	23959406	promoter|chr1:23958906-23959406	promoter	PNRC2	ENSG00000189266	K562	0.997355
chr1	23959485	23960287	promoter|chr1:23959485-23960287	promoter	PNRC2	ENSG00000189266	K562	0.994505
chr1	23979817	23981197	promoter|chr1:23979817-23981197	promoter	SRSF10	ENSG00000188529	K562	0.98562
chr1	24070777	24071277	genic|chr1:24070777-24071277	genic	MYOM3	ENSG00000142661	K562	0.507858
chr1	24103424	24103924	genic|chr1:24103424-24103924	genic	MYOM3	ENSG00000142661	K562	0.736577
chr1	24108747	24109247	genic|chr1:24108747-24109247	genic	MYOM3	ENSG00000142661	K562	0.656256
chr1	24111925	24112425	promoter|chr1:24111925-24112425	promoter	MYOM3	ENSG00000142661	K562	0.99997
chr1	24112456	24112956	promoter|chr1:24112456-24112956	promoter	MYOM3	ENSG00000142661	K562	0.999651
chr1	24411995	24412495	genic|chr1:24411995-24412495	genic	STPG1	ENSG00000001460	K562	0.816565
chr1	24411995	24412495	genic|chr1:24411995-24412495	genic	NIPAL3	ENSG00000001461	K562	0.679947
chr1	24413241	24414023	promoter|chr1:24413241-24414023	promoter	STPG1	ENSG00000001460	K562	0.99753
chr1	24415102	24415999	promoter|chr1:24415102-24415999	promoter	NIPAL3	ENSG00000001461	K562	0.998712
chr1	24416801	24417301	genic|chr1:24416801-24417301	genic	STPG1	ENSG00000001460	K562	0.803174
chr1	24416801	24417301	genic|chr1:24416801-24417301	genic	NIPAL3	ENSG00000001461	K562	0.879711
chr1	24416801	24417301	genic|chr1:24416801-24417301	genic	RCAN3AS	ENSG00000286061	K562	0.531454
chr1	24416801	24417301	genic|chr1:24416801-24417301	genic	RCAN3	ENSG00000117602	K562	0.44448
chr1	24416801	24417301	genic|chr1:24416801-24417301	genic	NCMAP	ENSG00000184454	K562	0.598578
chr1	24419173	24419673	genic|chr1:24419173-24419673	genic	STPG1	ENSG00000001460	K562	0.74938
chr1	24419173	24419673	genic|chr1:24419173-24419673	genic	NIPAL3	ENSG00000001461	K562	0.832797
chr1	24419173	24419673	genic|chr1:24419173-24419673	genic	RCAN3AS	ENSG00000286061	K562	0.422904
chr1	24419173	24419673	genic|chr1:24419173-24419673	genic	RCAN3	ENSG00000117602	K562	0.340758
chr1	24419173	24419673	genic|chr1:24419173-24419673	genic	NCMAP	ENSG00000184454	K562	0.498143
chr1	24501204	24501704	genic|chr1:24501204-24501704	genic	RCAN3AS	ENSG00000286061	K562	0.783552
chr1	24501204	24501704	genic|chr1:24501204-24501704	genic	RCAN3	ENSG00000117602	K562	0.698936
chr1	24502132	24503146	promoter|chr1:24502132-24503146	promoter	RCAN3AS	ENSG00000286061	K562	0.998189
chr1	24502132	24503146	promoter|chr1:24502132-24503146	promoter	RCAN3	ENSG00000117602	K562	0.998349
chr1	24535696	24536196	genic|chr1:24535696-24536196	genic	NCMAP	ENSG00000184454	K562	0.301026
chr1	24555825	24556325	promoter|chr1:24555825-24556325	promoter	NCMAP	ENSG00000184454	K562	0.999943
chr1	24585995	24586495	genic|chr1:24585995-24586495	genic	NCMAP	ENSG00000184454	K562	0.28392
chr1	24587140	24587640	genic|chr1:24587140-24587640	genic	NCMAP	ENSG00000184454	K562	0.42682
chr1	24591295	24592244	genic|chr1:24591295-24592244	genic	NCMAP	ENSG00000184454	K562	0.353453
chr1	24642796	24643352	promoter|chr1:24642796-24643352	promoter	SRRM1	ENSG00000133226	K562	0.994769
chr1	24643985	24644485	genic|chr1:24643985-24644485	genic	NCMAP	ENSG00000184454	K562	0.297787
chr1	24643985	24644485	genic|chr1:24643985-24644485	genic	SRRM1	ENSG00000133226	K562	0.35669
chr1	24705218	24706190	intergenic|chr1:24705218-24706190	intergenic	NCMAP	ENSG00000184454	K562	0.305056
chr1	24705218	24706190	intergenic|chr1:24705218-24706190	intergenic	CLIC4	ENSG00000169504	K562	0.301865
chr1	24735338	24736690	intergenic|chr1:24735338-24736690	intergenic	CLIC4	ENSG00000169504	K562	0.34526
chr1	24744959	24745518	promoter|chr1:24744959-24745518	promoter	CLIC4	ENSG00000169504	K562	0.999492
[truncated: 76,063 more rows]

## Sheet: HepG2
chrom	chromStart	chromEnd	name	class	targetGene	targetEnsemblID	cellType	MPRabc
chr1	9868	10653	intergenic|chr1:9868-10653	intergenic	FAM138F	ENSG00000282591	HepG2	0.905344
chr1	9868	10653	intergenic|chr1:9868-10653	intergenic	FAM138A	ENSG00000237613	HepG2	0.905344
chr1	11048	11548	intergenic|chr1:11048-11548	intergenic	FAM138F	ENSG00000282591	HepG2	0.466543
chr1	11048	11548	intergenic|chr1:11048-11548	intergenic	FAM138A	ENSG00000237613	HepG2	0.466543
chr1	18410	18910	intergenic|chr1:18410-18910	intergenic	FAM138F	ENSG00000282591	HepG2	0.562108
chr1	18410	18910	intergenic|chr1:18410-18910	intergenic	FAM138A	ENSG00000237613	HepG2	0.562108
chr1	19749	20625	intergenic|chr1:19749-20625	intergenic	FAM41C	ENSG00000230368	HepG2	0.354984
chr1	19749	20625	intergenic|chr1:19749-20625	intergenic	FAM138F	ENSG00000282591	HepG2	0.988654
chr1	19749	20625	intergenic|chr1:19749-20625	intergenic	FAM138A	ENSG00000237613	HepG2	0.988654
chr1	29094	29594	intergenic|chr1:29094-29594	intergenic	FAM138F	ENSG00000282591	HepG2	0.878225
chr1	29094	29594	intergenic|chr1:29094-29594	intergenic	FAM138A	ENSG00000237613	HepG2	0.878225
chr1	32391	33369	intergenic|chr1:32391-33369	intergenic	FAM138F	ENSG00000282591	HepG2	0.918711
chr1	32391	33369	intergenic|chr1:32391-33369	intergenic	FAM138A	ENSG00000237613	HepG2	0.918711
chr1	34594	35094	genic|chr1:34594-35094	genic	FAM138F	ENSG00000282591	HepG2	0.667912
chr1	34594	35094	genic|chr1:34594-35094	genic	FAM138A	ENSG00000237613	HepG2	0.667912
chr1	35831	36331	promoter|chr1:35831-36331	promoter	FAM138F	ENSG00000282591	HepG2	0.999971
chr1	35831	36331	promoter|chr1:35831-36331	promoter	FAM138A	ENSG00000237613	HepG2	0.999971
chr1	38432	38932	intergenic|chr1:38432-38932	intergenic	FAM138F	ENSG00000282591	HepG2	0.772639
chr1	38432	38932	intergenic|chr1:38432-38932	intergenic	FAM138A	ENSG00000237613	HepG2	0.772639
chr1	136096	137543	intergenic|chr1:136096-137543	intergenic	FAM138F	ENSG00000282591	HepG2	0.37793
chr1	136096	137543	intergenic|chr1:136096-137543	intergenic	FAM138A	ENSG00000237613	HepG2	0.37793
chr1	190282	191097	intergenic|chr1:190282-191097	intergenic	CFAP74	ENSG00000142609	HepG2	0.306404
chr1	190282	191097	intergenic|chr1:190282-191097	intergenic	TNFRSF4	ENSG00000186827	HepG2	0.311778
chr1	190282	191097	intergenic|chr1:190282-191097	intergenic	FAM41C	ENSG00000230368	HepG2	0.489312
chr1	190282	191097	intergenic|chr1:190282-191097	intergenic	FAM87B	ENSG00000177757	HepG2	0.424667
chr1	190282	191097	intergenic|chr1:190282-191097	intergenic	FAM138F	ENSG00000282591	HepG2	0.683739
chr1	190282	191097	intergenic|chr1:190282-191097	intergenic	FAM138A	ENSG00000237613	HepG2	0.683739
chr1	727054	727554	intergenic|chr1:727054-727554	intergenic	FAM87B	ENSG00000177757	HepG2	0.31519
chr1	778512	779012	intergenic|chr1:778512-779012	intergenic	FAM41C	ENSG00000230368	HepG2	0.481991
chr1	778512	779012	intergenic|chr1:778512-779012	intergenic	FAM87B	ENSG00000177757	HepG2	0.670415
chr1	790576	791172	intergenic|chr1:790576-791172	intergenic	FAM87B	ENSG00000177757	HepG2	0.457238
chr1	817120	817620	promoter|chr1:817120-817620	promoter	FAM87B	ENSG00000177757	HepG2	0.999944
chr1	826681	827181	promoter|chr1:826681-827181	promoter	LINC01128	ENSG00000228794	HepG2	0.980289
chr1	826681	827181	promoter|chr1:826681-827181	promoter	LINC00115	ENSG00000225880	HepG2	0.980222
chr1	827268	827840	promoter|chr1:827268-827840	promoter	LINC01128	ENSG00000228794	HepG2	0.996526
chr1	827268	827840	promoter|chr1:827268-827840	promoter	LINC00115	ENSG00000225880	HepG2	0.996521
chr1	857847	858347	genic|chr1:857847-858347	genic	FAM41C	ENSG00000230368	HepG2	0.619848
chr1	860892	861392	intergenic|chr1:860892-861392	intergenic	FAM41C	ENSG00000230368	HepG2	0.754591
chr1	869668	870168	genic|chr1:869668-870168	genic	FAM41C	ENSG00000230368	HepG2	0.490359
chr1	876552	877052	promoter|chr1:876552-877052	promoter	FAM41C	ENSG00000230368	HepG2	0.999984
chr1	920986	921486	intergenic|chr1:920986-921486	intergenic	FAM41C	ENSG00000230368	HepG2	0.592556
chr1	958480	958980	promoter|chr1:958480-958980	promoter	NOC2L	ENSG00000188976	HepG2	0.997353
chr1	959049	959589	promoter|chr1:959049-959589	promoter	NOC2L	ENSG00000188976	HepG2	0.999174
chr1	960313	960836	promoter|chr1:960313-960836	promoter	KLHL17	ENSG00000187961	HepG2	0.998447
chr1	965930	967226	promoter|chr1:965930-967226	promoter	PLEKHN1	ENSG00000187583	HepG2	0.997525
chr1	975958	976458	genic|chr1:975958-976458	genic	PERM1	ENSG00000187642	HepG2	0.46042
chr1	980587	981087	genic|chr1:980587-981087	genic	PERM1	ENSG00000187642	HepG2	0.712526
chr1	981867	982367	promoter|chr1:981867-982367	promoter	PERM1	ENSG00000187642	HepG2	0.999975
chr1	995740	996240	intergenic|chr1:995740-996240	intergenic	HES4	ENSG00000188290	HepG2	0.497717
chr1	995740	996240	intergenic|chr1:995740-996240	intergenic	PERM1	ENSG00000187642	HepG2	0.793533
chr1	995740	996240	intergenic|chr1:995740-996240	intergenic	PLEKHN1	ENSG00000187583	HepG2	0.295868
chr1	999922	1000424	promoter|chr1:999922-1000424	promoter	HES4	ENSG00000188290	HepG2	0.999717
chr1	1000622	1001122	promoter|chr1:1000622-1001122	promoter	HES4	ENSG00000188290	HepG2	0.998862
chr1	1001699	1002199	intergenic|chr1:1001699-1002199	intergenic	ISG15	ENSG00000187608	HepG2	0.357238
chr1	1001699	1002199	intergenic|chr1:1001699-1002199	intergenic	HES4	ENSG00000188290	HepG2	0.397328
chr1	1001699	1002199	intergenic|chr1:1001699-1002199	intergenic	PERM1	ENSG00000187642	HepG2	0.482338
chr1	1005264	1005764	intergenic|chr1:1005264-1005764	intergenic	AGRN	ENSG00000188157	HepG2	0.497319
chr1	1005264	1005764	intergenic|chr1:1005264-1005764	intergenic	ISG15	ENSG00000187608	HepG2	0.775261
chr1	1005264	1005764	intergenic|chr1:1005264-1005764	intergenic	HES4	ENSG00000188290	HepG2	0.690131
chr1	1005264	1005764	intergenic|chr1:1005264-1005764	intergenic	PERM1	ENSG00000187642	HepG2	0.679054
chr1	1006456	1006956	intergenic|chr1:1006456-1006956	intergenic	SCNN1D	ENSG00000162572	HepG2	0.485816
chr1	1006456	1006956	intergenic|chr1:1006456-1006956	intergenic	TNFRSF4	ENSG00000186827	HepG2	0.295007
chr1	1006456	1006956	intergenic|chr1:1006456-1006956	intergenic	TNFRSF18	ENSG00000186891	HepG2	0.461361
chr1	1006456	1006956	intergenic|chr1:1006456-1006956	intergenic	AGRN	ENSG00000188157	HepG2	0.877703
chr1	1006456	1006956	intergenic|chr1:1006456-1006956	intergenic	ISG15	ENSG00000187608	HepG2	0.955998
chr1	1006456	1006956	intergenic|chr1:1006456-1006956	intergenic	HES4	ENSG00000188290	HepG2	0.95121
chr1	1006456	1006956	intergenic|chr1:1006456-1006956	intergenic	PERM1	ENSG00000187642	HepG2	0.946227
chr1	1006456	1006956	intergenic|chr1:1006456-1006956	intergenic	PLEKHN1	ENSG00000187583	HepG2	0.733144
chr1	1006456	1006956	intergenic|chr1:1006456-1006956	intergenic	KLHL17	ENSG00000187961	HepG2	0.380102
chr1	1006456	1006956	intergenic|chr1:1006456-1006956	intergenic	FAM41C	ENSG00000230368	HepG2	0.688267
chr1	1006456	1006956	intergenic|chr1:1006456-1006956	intergenic	FAM87B	ENSG00000177757	HepG2	0.547341
chr1	1013157	1013716	promoter|chr1:1013157-1013716	promoter	ISG15	ENSG00000187608	HepG2	0.999496
chr1	1015343	1015843	intergenic|chr1:1015343-1015843	intergenic	AGRN	ENSG00000188157	HepG2	0.284687
chr1	1017364	1018218	intergenic|chr1:1017364-1018218	intergenic	TNFRSF18	ENSG00000186891	HepG2	0.289881
chr1	1017364	1018218	intergenic|chr1:1017364-1018218	intergenic	AGRN	ENSG00000188157	HepG2	0.891991
chr1	1017364	1018218	intergenic|chr1:1017364-1018218	intergenic	ISG15	ENSG00000187608	HepG2	0.919991
chr1	1017364	1018218	intergenic|chr1:1017364-1018218	intergenic	HES4	ENSG00000188290	HepG2	0.314051
chr1	1017364	1018218	intergenic|chr1:1017364-1018218	intergenic	PERM1	ENSG00000187642	HepG2	0.653316
chr1	1019487	1020372	promoter|chr1:1019487-1020372	promoter	AGRN	ENSG00000188157	HepG2	0.998566
chr1	1024565	1025065	genic|chr1:1024565-1025065	genic	AGRN	ENSG00000188157	HepG2	0.82412
chr1	1037888	1038388	genic|chr1:1037888-1038388	genic	AGRN	ENSG00000188157	HepG2	0.519701
chr1	1037888	1038388	genic|chr1:1037888-1038388	genic	PERM1	ENSG00000187642	HepG2	0.345524
chr1	1057910	1058697	intergenic|chr1:1057910-1058697	intergenic	AGRN	ENSG00000188157	HepG2	0.454872
chr1	1057910	1058697	intergenic|chr1:1057910-1058697	intergenic	ISG15	ENSG00000187608	HepG2	0.319487
chr1	1057910	1058697	intergenic|chr1:1057910-1058697	intergenic	PERM1	ENSG00000187642	HepG2	0.46388
chr1	1116039	1116606	promoter|chr1:1116039-1116606	promoter	C1orf159	ENSG00000131591	HepG2	0.999603
chr1	1122052	1122552	intergenic|chr1:1122052-1122552	intergenic	TNFRSF18	ENSG00000186891	HepG2	0.28394
chr1	1123093	1123593	intergenic|chr1:1123093-1123593	intergenic	TNFRSF18	ENSG00000186891	HepG2	0.548095
chr1	1123093	1123593	intergenic|chr1:1123093-1123593	intergenic	C1orf159	ENSG00000131591	HepG2	0.478045
chr1	1124642	1125142	intergenic|chr1:1124642-1125142	intergenic	SCNN1D	ENSG00000162572	HepG2	0.299712
chr1	1124642	1125142	intergenic|chr1:1124642-1125142	intergenic	B3GALT6	ENSG00000176022	HepG2	0.305145
chr1	1124642	1125142	intergenic|chr1:1124642-1125142	intergenic	SDF4	ENSG00000078808	HepG2	0.462386
chr1	1124642	1125142	intergenic|chr1:1124642-1125142	intergenic	TNFRSF4	ENSG00000186827	HepG2	0.815783
chr1	1124642	1125142	intergenic|chr1:1124642-1125142	intergenic	TNFRSF18	ENSG00000186891	HepG2	0.946211
chr1	1124642	1125142	intergenic|chr1:1124642-1125142	intergenic	C1orf159	ENSG00000131591	HepG2	0.94482
chr1	1124642	1125142	intergenic|chr1:1124642-1125142	intergenic	PERM1	ENSG00000187642	HepG2	0.340293
chr1	1125180	1125680	intergenic|chr1:1125180-1125680	intergenic	TNFRSF4	ENSG00000186827	HepG2	0.377636
chr1	1125180	1125680	intergenic|chr1:1125180-1125680	intergenic	TNFRSF18	ENSG00000186891	HepG2	0.532544
chr1	1125180	1125680	intergenic|chr1:1125180-1125680	intergenic	C1orf159	ENSG00000131591	HepG2	0.668126
chr1	1128328	1128828	intergenic|chr1:1128328-1128828	intergenic	TNFRSF4	ENSG00000186827	HepG2	0.297394
chr1	1128328	1128828	intergenic|chr1:1128328-1128828	intergenic	TNFRSF18	ENSG00000186891	HepG2	0.432889
chr1	1128328	1128828	intergenic|chr1:1128328-1128828	intergenic	C1orf159	ENSG00000131591	HepG2	0.530089
chr1	1130086	1130871	intergenic|chr1:1130086-1130871	intergenic	TNFRSF4	ENSG00000186827	HepG2	0.53002
chr1	1153852	1154352	intergenic|chr1:1153852-1154352	intergenic	TNFRSF4	ENSG00000186827	HepG2	0.445358
chr1	1153852	1154352	intergenic|chr1:1153852-1154352	intergenic	TNFRSF18	ENSG00000186891	HepG2	0.670399
chr1	1158058	1158558	intergenic|chr1:1158058-1158558	intergenic	TNFRSF18	ENSG00000186891	HepG2	0.321979
chr1	1165805	1166305	intergenic|chr1:1165805-1166305	intergenic	TNFRSF4	ENSG00000186827	HepG2	0.294346
chr1	1168456	1168956	intergenic|chr1:1168456-1168956	intergenic	TNFRSF4	ENSG00000186827	HepG2	0.504757
chr1	1168456	1168956	intergenic|chr1:1168456-1168956	intergenic	TNFRSF18	ENSG00000186891	HepG2	0.34531
chr1	1199462	1199962	intergenic|chr1:1199462-1199962	intergenic	TNFRSF4	ENSG00000186827	HepG2	0.388236
chr1	1199462	1199962	intergenic|chr1:1199462-1199962	intergenic	TNFRSF18	ENSG00000186891	HepG2	0.518629
chr1	1206459	1206959	promoter|chr1:1206459-1206959	promoter	TNFRSF18	ENSG00000186891	HepG2	0.999954
chr1	1207900	1208400	intergenic|chr1:1207900-1208400	intergenic	TNFRSF4	ENSG00000186827	HepG2	0.882657
chr1	1207900	1208400	intergenic|chr1:1207900-1208400	intergenic	TNFRSF18	ENSG00000186891	HepG2	0.869448
chr1	1213918	1214418	promoter|chr1:1213918-1214418	promoter	TNFRSF4	ENSG00000186827	HepG2	0.999964
chr1	1230620	1231120	genic|chr1:1230620-1231120	genic	TNFRSF4	ENSG00000186827	HepG2	0.760388
chr1	1230620	1231120	genic|chr1:1230620-1231120	genic	TNFRSF18	ENSG00000186891	HepG2	0.296532
chr1	1231291	1231791	promoter|chr1:1231291-1231791	promoter	B3GALT6	ENSG00000176022	HepG2	0.982573
chr1	1231291	1231791	promoter|chr1:1231291-1231791	promoter	SDF4	ENSG00000078808	HepG2	0.991576
chr1	1231817	1232498	promoter|chr1:1231817-1232498	promoter	B3GALT6	ENSG00000176022	HepG2	0.998241
chr1	1231817	1232498	promoter|chr1:1231817-1232498	promoter	SDF4	ENSG00000078808	HepG2	0.9991
chr1	1238023	1238523	intergenic|chr1:1238023-1238523	intergenic	SCNN1D	ENSG00000162572	HepG2	0.384446
chr1	1238023	1238523	intergenic|chr1:1238023-1238523	intergenic	B3GALT6	ENSG00000176022	HepG2	0.351827
chr1	1238023	1238523	intergenic|chr1:1238023-1238523	intergenic	SDF4	ENSG00000078808	HepG2	0.512401
chr1	1238023	1238523	intergenic|chr1:1238023-1238523	intergenic	TNFRSF4	ENSG00000186827	HepG2	0.503526
chr1	1238023	1238523	intergenic|chr1:1238023-1238523	intergenic	FAM41C	ENSG00000230368	HepG2	0.305065
chr1	1250100	1250600	intergenic|chr1:1250100-1250600	intergenic	TNFRSF4	ENSG00000186827	HepG2	0.367683
chr1	1273604	1274135	promoter|chr1:1273604-1274135	promoter	UBE2J2	ENSG00000160087	HepG2	0.997673
chr1	1274193	1274693	promoter|chr1:1274193-1274693	promoter	UBE2J2	ENSG00000160087	HepG2	0.979896
chr1	1278573	1279073	intergenic|chr1:1278573-1279073	intergenic	SCNN1D	ENSG00000162572	HepG2	0.782805
chr1	1280185	1280685	promoter|chr1:1280185-1280685	promoter	SCNN1D	ENSG00000162572	HepG2	0.999981
chr1	1281603	1282528	genic|chr1:1281603-1282528	genic	SCNN1D	ENSG00000162572	HepG2	0.953189
chr1	1287526	1288026	genic|chr1:1287526-1288026	genic	SCNN1D	ENSG00000162572	HepG2	0.44735
chr1	1290092	1290592	genic|chr1:1290092-1290592	genic	SCNN1D	ENSG00000162572	HepG2	0.48436
chr1	1291757	1292257	genic|chr1:1291757-1292257	genic	SCNN1D	ENSG00000162572	HepG2	0.497904
chr1	1304603	1306503	genic|chr1:1304603-1306503	genic	INTS11	ENSG00000127054	HepG2	0.293392
chr1	1304603	1306503	genic|chr1:1304603-1306503	genic	PUSL1	ENSG00000169972	HepG2	0.777795
chr1	1304603	1306503	genic|chr1:1304603-1306503	genic	ACAP3	ENSG00000131584	HepG2	0.931627
chr1	1304603	1306503	genic|chr1:1304603-1306503	genic	SCNN1D	ENSG00000162572	HepG2	0.750565
chr1	1304603	1306503	genic|chr1:1304603-1306503	genic	TNFRSF18	ENSG00000186891	HepG2	0.566041
chr1	1306743	1307243	genic|chr1:1306743-1307243	genic	PUSL1	ENSG00000169972	HepG2	0.309821
chr1	1306743	1307243	genic|chr1:1306743-1307243	genic	ACAP3	ENSG00000131584	HepG2	0.651647
chr1	1306743	1307243	genic|chr1:1306743-1307243	genic	SCNN1D	ENSG00000162572	HepG2	0.362173
chr1	1307639	1308829	promoter|chr1:1307639-1308829	promoter	PUSL1	ENSG00000169972	HepG2	0.998526
chr1	1307639	1308829	promoter|chr1:1307639-1308829	promoter	ACAP3	ENSG00000131584	HepG2	0.999377
chr1	1324437	1325012	promoter|chr1:1324437-1325012	promoter	CPTP	ENSG00000224051	HepG2	0.997354
chr1	1324437	1325012	promoter|chr1:1324437-1325012	promoter	INTS11	ENSG00000127054	HepG2	0.997514
chr1	1325040	1325540	promoter|chr1:1325040-1325540	promoter	CPTP	ENSG00000224051	HepG2	0.995049
chr1	1325040	1325540	promoter|chr1:1325040-1325540	promoter	INTS11	ENSG00000127054	HepG2	0.995213
chr1	1331002	1331595	promoter|chr1:1331002-1331595	promoter	TAS1R3	ENSG00000169962	HepG2	0.999371
chr1	1344560	1345254	genic|chr1:1344560-1345254	genic	DVL1	ENSG00000107404	HepG2	0.68251
chr1	1344560	1345254	genic|chr1:1344560-1345254	genic	TAS1R3	ENSG00000169962	HepG2	0.435687
chr1	1347547	1348353	genic|chr1:1347547-1348353	genic	MXRA8	ENSG00000162576	HepG2	0.411217
chr1	1347547	1348353	genic|chr1:1347547-1348353	genic	DVL1	ENSG00000107404	HepG2	0.907409
chr1	1347547	1348353	genic|chr1:1347547-1348353	genic	TAS1R3	ENSG00000169962	HepG2	0.786069
chr1	1348862	1349362	promoter|chr1:1348862-1349362	promoter	DVL1	ENSG00000107404	HepG2	0.999765
chr1	1349372	1350180	promoter|chr1:1349372-1350180	promoter	DVL1	ENSG00000107404	HepG2	0.99688
chr1	1358540	1359044	promoter|chr1:1358540-1359044	promoter	MXRA8	ENSG00000162576	HepG2	0.999792
chr1	1359675	1361004	intergenic|chr1:1359675-1361004	intergenic	MXRA8	ENSG00000162576	HepG2	0.911254
chr1	1359675	1361004	intergenic|chr1:1359675-1361004	intergenic	DVL1	ENSG00000107404	HepG2	0.640717
chr1	1359675	1361004	intergenic|chr1:1359675-1361004	intergenic	TAS1R3	ENSG00000169962	HepG2	0.41265
chr1	1361923	1362423	intergenic|chr1:1361923-1362423	intergenic	MXRA8	ENSG00000162576	HepG2	0.660316
chr1	1361923	1362423	intergenic|chr1:1361923-1362423	intergenic	DVL1	ENSG00000107404	HepG2	0.302764
chr1	1375188	1375702	promoter|chr1:1375188-1375702	promoter	AURKAIP1	ENSG00000175756	HepG2	0.998875
chr1	1399088	1399723	promoter|chr1:1399088-1399723	promoter	CCNL2	ENSG00000221978	HepG2	0.997815
chr1	1400768	1401268	intergenic|chr1:1400768-1401268	intergenic	CFAP74	ENSG00000142609	HepG2	0.299036
chr1	1400768	1401268	intergenic|chr1:1400768-1401268	intergenic	MMP23B	ENSG00000189409	HepG2	0.45833
chr1	1400768	1401268	intergenic|chr1:1400768-1401268	intergenic	ATAD3B	ENSG00000160072	HepG2	0.359176
chr1	1400768	1401268	intergenic|chr1:1400768-1401268	intergenic	VWA1	ENSG00000179403	HepG2	0.592742
chr1	1400768	1401268	intergenic|chr1:1400768-1401268	intergenic	LINC01770	ENSG00000225285	HepG2	0.565036
chr1	1400768	1401268	intergenic|chr1:1400768-1401268	intergenic	TMEM88B	ENSG00000205116	HepG2	0.630283
chr1	1400768	1401268	intergenic|chr1:1400768-1401268	intergenic	ANKRD65	ENSG00000235098	HepG2	0.621271
chr1	1400768	1401268	intergenic|chr1:1400768-1401268	intergenic	MRPL20	ENSG00000242485	HepG2	0.732804
chr1	1400768	1401268	intergenic|chr1:1400768-1401268	intergenic	CCNL2	ENSG00000221978	HepG2	0.722489
chr1	1400768	1401268	intergenic|chr1:1400768-1401268	intergenic	DVL1	ENSG00000107404	HepG2	0.399961
chr1	1400768	1401268	intergenic|chr1:1400768-1401268	intergenic	SCNN1D	ENSG00000162572	HepG2	0.435262
chr1	1400768	1401268	intergenic|chr1:1400768-1401268	intergenic	PERM1	ENSG00000187642	HepG2	0.346453
chr1	1407063	1407565	promoter|chr1:1407063-1407565	promoter	MRPL20	ENSG00000242485	HepG2	0.996761
chr1	1407663	1408163	promoter|chr1:1407663-1408163	promoter	MRPL20	ENSG00000242485	HepG2	0.97454
chr1	1417334	1417834	intergenic|chr1:1417334-1417834	intergenic	ANKRD65	ENSG00000235098	HepG2	0.452844
chr1	1421153	1421694	promoter|chr1:1421153-1421694	promoter	ANKRD65	ENSG00000235098	HepG2	0.999535
chr1	1425581	1426377	promoter|chr1:1425581-1426377	promoter	TMEM88B	ENSG00000205116	HepG2	0.999273
chr1	1426933	1427433	genic|chr1:1426933-1427433	genic	TMEM88B	ENSG00000205116	HepG2	0.416506
chr1	1429602	1430102	intergenic|chr1:1429602-1430102	intergenic	VWA1	ENSG00000179403	HepG2	0.72803
chr1	1429602	1430102	intergenic|chr1:1429602-1430102	intergenic	LINC01770	ENSG00000225285	HepG2	0.849052
chr1	1429602	1430102	intergenic|chr1:1429602-1430102	intergenic	TMEM88B	ENSG00000205116	HepG2	0.944596
chr1	1429602	1430102	intergenic|chr1:1429602-1430102	intergenic	ANKRD65	ENSG00000235098	HepG2	0.84899
chr1	1429602	1430102	intergenic|chr1:1429602-1430102	intergenic	FAM41C	ENSG00000230368	HepG2	0.31917
chr1	1430687	1431339	genic|chr1:1430687-1431339	genic	VWA1	ENSG00000179403	HepG2	0.584856
chr1	1430687	1431339	genic|chr1:1430687-1431339	genic	LINC01770	ENSG00000225285	HepG2	0.641601
chr1	1430687	1431339	genic|chr1:1430687-1431339	genic	TMEM88B	ENSG00000205116	HepG2	0.814649
chr1	1430687	1431339	genic|chr1:1430687-1431339	genic	ANKRD65	ENSG00000235098	HepG2	0.334434
chr1	1431532	1432314	genic|chr1:1431532-1432314	genic	ATAD3B	ENSG00000160072	HepG2	0.309037
chr1	1431532	1432314	genic|chr1:1431532-1432314	genic	VWA1	ENSG00000179403	HepG2	0.912452
chr1	1431532	1432314	genic|chr1:1431532-1432314	genic	LINC01770	ENSG00000225285	HepG2	0.930703
chr1	1431532	1432314	genic|chr1:1431532-1432314	genic	TMEM88B	ENSG00000205116	HepG2	0.974774
chr1	1431532	1432314	genic|chr1:1431532-1432314	genic	ANKRD65	ENSG00000235098	HepG2	0.807897
chr1	1433013	1433513	genic|chr1:1433013-1433513	genic	CFAP74	ENSG00000142609	HepG2	0.296565
chr1	1433013	1433513	genic|chr1:1433013-1433513	genic	MMP23B	ENSG00000189409	HepG2	0.295777
chr1	1433013	1433513	genic|chr1:1433013-1433513	genic	ATAD3B	ENSG00000160072	HepG2	0.377325
chr1	1433013	1433513	genic|chr1:1433013-1433513	genic	VWA1	ENSG00000179403	HepG2	0.921606
chr1	1433013	1433513	genic|chr1:1433013-1433513	genic	LINC01770	ENSG00000225285	HepG2	0.941065
chr1	1433013	1433513	genic|chr1:1433013-1433513	genic	TMEM88B	ENSG00000205116	HepG2	0.981407
chr1	1433013	1433513	genic|chr1:1433013-1433513	genic	ANKRD65	ENSG00000235098	HepG2	0.856021
chr1	1433013	1433513	genic|chr1:1433013-1433513	genic	DVL1	ENSG00000107404	HepG2	0.329212
chr1	1433013	1433513	genic|chr1:1433013-1433513	genic	SCNN1D	ENSG00000162572	HepG2	0.292723
chr1	1434323	1434823	promoter|chr1:1434323-1434823	promoter	LINC01770	ENSG00000225285	HepG2	0.999799
chr1	1435272	1435772	promoter|chr1:1435272-1435772	promoter	VWA1	ENSG00000179403	HepG2	0.999631
chr1	1437946	1438446	genic|chr1:1437946-1438446	genic	VWA1	ENSG00000179403	HepG2	0.754809
chr1	1437946	1438446	genic|chr1:1437946-1438446	genic	LINC01770	ENSG00000225285	HepG2	0.577026
chr1	1437946	1438446	genic|chr1:1437946-1438446	genic	TMEM88B	ENSG00000205116	HepG2	0.65872
chr1	1437946	1438446	genic|chr1:1437946-1438446	genic	ANKRD65	ENSG00000235098	HepG2	0.348854
chr1	1440826	1442032	genic|chr1:1440826-1442032	genic	VWA1	ENSG00000179403	HepG2	0.439703
chr1	1471079	1472004	promoter|chr1:1471079-1472004	promoter	ATAD3B	ENSG00000160072	HepG2	0.995153
chr1	1472198	1472698	promoter|chr1:1472198-1472698	promoter	ATAD3B	ENSG00000160072	HepG2	0.991586
chr1	1504909	1505893	intergenic|chr1:1504909-1505893	intergenic	ATAD3A	ENSG00000197785	HepG2	0.392151
chr1	1510847	1511347	intergenic|chr1:1510847-1511347	intergenic	ATAD3A	ENSG00000197785	HepG2	0.314249
chr1	1511532	1512392	promoter|chr1:1511532-1512392	promoter	ATAD3A	ENSG00000197785	HepG2	0.997016
chr1	1512578	1513078	promoter|chr1:1512578-1513078	promoter	ATAD3A	ENSG00000197785	HepG2	0.992452
chr1	1574366	1575577	promoter|chr1:1574366-1575577	promoter	SSU72	ENSG00000160075	HepG2	0.991512
chr1	1587025	1587525	intergenic|chr1:1587025-1587525	intergenic	MMP23B	ENSG00000189409	HepG2	0.389639
chr1	1588341	1588841	intergenic|chr1:1588341-1588841	intergenic	MMP23B	ENSG00000189409	HepG2	0.627609
chr1	1614140	1614640	intergenic|chr1:1614140-1614640	intergenic	MMP23B	ENSG00000189409	HepG2	0.365551
chr1	1614140	1614640	intergenic|chr1:1614140-1614640	intergenic	MIB2	ENSG00000197530	HepG2	0.38262
chr1	1615100	1616045	promoter|chr1:1615100-1616045	promoter	MIB2	ENSG00000197530	HepG2	0.994448
chr1	1620020	1620520	genic|chr1:1620020-1620520	genic	MMP23B	ENSG00000189409	HepG2	0.440521
chr1	1631930	1632430	promoter|chr1:1631930-1632430	promoter	MMP23B	ENSG00000189409	HepG2	0.999944
chr1	1658945	1659445	genic|chr1:1658945-1659445	genic	CFAP74	ENSG00000142609	HepG2	0.47371
chr1	1658945	1659445	genic|chr1:1658945-1659445	genic	SLC35E2B	ENSG00000189339	HepG2	0.329413
chr1	1658945	1659445	genic|chr1:1658945-1659445	genic	MMP23B	ENSG00000189409	HepG2	0.951351
chr1	1678704	1679204	genic|chr1:1678704-1679204	genic	MMP23B	ENSG00000189409	HepG2	0.511494
chr1	1678704	1679204	genic|chr1:1678704-1679204	genic	FAM87B	ENSG00000177757	HepG2	0.391965
chr1	1680794	1681294	genic|chr1:1680794-1681294	genic	SLC35E2B	ENSG00000189339	HepG2	0.292412
chr1	1680794	1681294	genic|chr1:1680794-1681294	genic	MMP23B	ENSG00000189409	HepG2	0.402539
chr1	1686159	1686659	genic|chr1:1686159-1686659	genic	CFAP74	ENSG00000142609	HepG2	0.303137
chr1	1686159	1686659	genic|chr1:1686159-1686659	genic	SLC35E2B	ENSG00000189339	HepG2	0.759176
chr1	1692324	1693608	promoter|chr1:1692324-1693608	promoter	SLC35E2B	ENSG00000189339	HepG2	0.997329
chr1	1724170	1724815	promoter|chr1:1724170-1724815	promoter	CDK11A	ENSG00000008128	HepG2	0.995822
chr1	1724170	1724815	promoter|chr1:1724170-1724815	promoter	CDK11B	ENSG00000248333	HepG2	0.99574
chr1	1745582	1746855	promoter|chr1:1745582-1746855	promoter	SLC35E2	ENSG00000215790	HepG2	0.997573
chr1	1748576	1749076	intergenic|chr1:1748576-1749076	intergenic	SLC35E2	ENSG00000215790	HepG2	0.561301
chr1	1768474	1768974	genic|chr1:1768474-1768974	genic	CFAP74	ENSG00000142609	HepG2	0.295982
chr1	1768474	1768974	genic|chr1:1768474-1768974	genic	CALML6	ENSG00000169885	HepG2	0.387855
chr1	1768474	1768974	genic|chr1:1768474-1768974	genic	NADK	ENSG00000008130	HepG2	0.571969
chr1	1768474	1768974	genic|chr1:1768474-1768974	genic	SLC35E2	ENSG00000215790	HepG2	0.43005
chr1	1778220	1779778	promoter|chr1:1778220-1779778	promoter	NADK	ENSG00000008130	HepG2	0.994269
chr1	1782583	1783369	intergenic|chr1:1782583-1783369	intergenic	NADK	ENSG00000008130	HepG2	0.502081
chr1	1832777	1833277	genic|chr1:1832777-1833277	genic	CFAP74	ENSG00000142609	HepG2	0.337892
chr1	1832777	1833277	genic|chr1:1832777-1833277	genic	GNB1	ENSG00000078369	HepG2	0.287239
chr1	1833842	1834342	genic|chr1:1833842-1834342	genic	CFAP74	ENSG00000142609	HepG2	0.564154
chr1	1833842	1834342	genic|chr1:1833842-1834342	genic	CALML6	ENSG00000169885	HepG2	0.463855
chr1	1833842	1834342	genic|chr1:1833842-1834342	genic	GNB1	ENSG00000078369	HepG2	0.505467
chr1	1833842	1834342	genic|chr1:1833842-1834342	genic	MMP23B	ENSG00000189409	HepG2	0.403278
chr1	1859194	1859694	genic|chr1:1859194-1859694	genic	GNB1	ENSG00000078369	HepG2	0.312082
chr1	1890867	1891995	promoter|chr1:1890867-1891995	promoter	GNB1	ENSG00000078369	HepG2	0.989777
chr1	1894116	1894952	intergenic|chr1:1894116-1894952	intergenic	CFAP74	ENSG00000142609	HepG2	0.392158
chr1	1894116	1894952	intergenic|chr1:1894116-1894952	intergenic	CALML6	ENSG00000169885	HepG2	0.435112
chr1	1894116	1894952	intergenic|chr1:1894116-1894952	intergenic	GNB1	ENSG00000078369	HepG2	0.46732
chr1	1897078	1897578	intergenic|chr1:1897078-1897578	intergenic	CALML6	ENSG00000169885	HepG2	0.433893
chr1	1897078	1897578	intergenic|chr1:1897078-1897578	intergenic	GNB1	ENSG00000078369	HepG2	0.402799
chr1	1899114	1899614	intergenic|chr1:1899114-1899614	intergenic	CALML6	ENSG00000169885	HepG2	0.484094
chr1	1899114	1899614	intergenic|chr1:1899114-1899614	intergenic	GNB1	ENSG00000078369	HepG2	0.535813
chr1	1906144	1906644	intergenic|chr1:1906144-1906644	intergenic	CFAP74	ENSG00000142609	HepG2	0.443737
chr1	1906144	1906644	intergenic|chr1:1906144-1906644	intergenic	TMEM52	ENSG00000178821	HepG2	0.362514
chr1	1906144	1906644	intergenic|chr1:1906144-1906644	intergenic	CALML6	ENSG00000169885	HepG2	0.861103
chr1	1906144	1906644	intergenic|chr1:1906144-1906644	intergenic	GNB1	ENSG00000078369	HepG2	0.347551
chr1	1908612	1909590	intergenic|chr1:1908612-1909590	intergenic	CFAP74	ENSG00000142609	HepG2	0.314377
chr1	1908612	1909590	intergenic|chr1:1908612-1909590	intergenic	CALML6	ENSG00000169885	HepG2	0.81695
chr1	1914576	1915076	promoter|chr1:1914576-1915076	promoter	CALML6	ENSG00000169885	HepG2	0.999991
chr1	1918854	1919802	promoter|chr1:1918854-1919802	promoter	TMEM52	ENSG00000178821	HepG2	0.999324
chr1	1920690	1921190	intergenic|chr1:1920690-1921190	intergenic	CFAP74	ENSG00000142609	HepG2	0.552271
chr1	1920690	1921190	intergenic|chr1:1920690-1921190	intergenic	TMEM52	ENSG00000178821	HepG2	0.791584
chr1	1920690	1921190	intergenic|chr1:1920690-1921190	intergenic	CALML6	ENSG00000169885	HepG2	0.683278
chr1	1922929	1923429	genic|chr1:1922929-1923429	genic	CFAP74	ENSG00000142609	HepG2	0.618394
chr1	1922929	1923429	genic|chr1:1922929-1923429	genic	TMEM52	ENSG00000178821	HepG2	0.859897
chr1	1922929	1923429	genic|chr1:1922929-1923429	genic	CALML6	ENSG00000169885	HepG2	0.735923
chr1	1941126	1941626	genic|chr1:1941126-1941626	genic	PRKCZ	ENSG00000067606	HepG2	0.475444
chr1	1941126	1941626	genic|chr1:1941126-1941626	genic	CFAP74	ENSG00000142609	HepG2	0.939515
chr1	1941126	1941626	genic|chr1:1941126-1941626	genic	TMEM52	ENSG00000178821	HepG2	0.756009
chr1	1941126	1941626	genic|chr1:1941126-1941626	genic	CALML6	ENSG00000169885	HepG2	0.863577
chr1	1942829	1943329	genic|chr1:1942829-1943329	genic	CFAP74	ENSG00000142609	HepG2	0.687143
chr1	1942829	1943329	genic|chr1:1942829-1943329	genic	TMEM52	ENSG00000178821	HepG2	0.325229
chr1	1942829	1943329	genic|chr1:1942829-1943329	genic	CALML6	ENSG00000169885	HepG2	0.499764
chr1	1943919	1944651	genic|chr1:1943919-1944651	genic	CFAP74	ENSG00000142609	HepG2	0.417811
chr1	1959737	1960461	genic|chr1:1959737-1960461	genic	CFAP74	ENSG00000142609	HepG2	0.796057
chr1	1963507	1964007	genic|chr1:1963507-1964007	genic	CFAP74	ENSG00000142609	HepG2	0.337605
chr1	1986722	1987222	genic|chr1:1986722-1987222	genic	CFAP74	ENSG00000142609	HepG2	0.498412
chr1	2001847	2002347	genic|chr1:2001847-2002347	genic	CFAP74	ENSG00000142609	HepG2	0.922657
chr1	2003586	2004087	promoter|chr1:2003586-2004087	promoter	CFAP74	ENSG00000142609	HepG2	0.999956
chr1	2046413	2046913	intergenic|chr1:2046413-2046913	intergenic	PRKCZ	ENSG00000067606	HepG2	0.504698
chr1	2046413	2046913	intergenic|chr1:2046413-2046913	intergenic	CFAP74	ENSG00000142609	HepG2	0.658076
chr1	2047146	2047646	intergenic|chr1:2047146-2047646	intergenic	PRKCZ	ENSG00000067606	HepG2	0.672739
chr1	2047146	2047646	intergenic|chr1:2047146-2047646	intergenic	CFAP74	ENSG00000142609	HepG2	0.827844
chr1	2049356	2049856	intergenic|chr1:2049356-2049856	intergenic	PRKCZ	ENSG00000067606	HepG2	0.659513
chr1	2049356	2049856	intergenic|chr1:2049356-2049856	intergenic	CFAP74	ENSG00000142609	HepG2	0.790209
chr1	2050044	2050719	promoter|chr1:2050044-2050719	promoter	PRKCZ	ENSG00000067606	HepG2	0.999011
chr1	2104834	2105334	genic|chr1:2104834-2105334	genic	PRKCZ	ENSG00000067606	HepG2	0.40718
chr1	2104834	2105334	genic|chr1:2104834-2105334	genic	CFAP74	ENSG00000142609	HepG2	0.611988
chr1	2134202	2135087	genic|chr1:2134202-2135087	genic	SKI	ENSG00000157933	HepG2	0.442881
chr1	2134202	2135087	genic|chr1:2134202-2135087	genic	FAAP20	ENSG00000162585	HepG2	0.558815
chr1	2134202	2135087	genic|chr1:2134202-2135087	genic	PRKCZ	ENSG00000067606	HepG2	0.441903
chr1	2134202	2135087	genic|chr1:2134202-2135087	genic	CFAP74	ENSG00000142609	HepG2	0.733381
chr1	2134202	2135087	genic|chr1:2134202-2135087	genic	CALML6	ENSG00000169885	HepG2	0.412717
chr1	2139672	2140421	genic|chr1:2139672-2140421	genic	CFAP74	ENSG00000142609	HepG2	0.431833
chr1	2189333	2190440	genic|chr1:2189333-2190440	genic	MMEL1	ENSG00000142606	HepG2	0.288461
chr1	2189333	2190440	genic|chr1:2189333-2190440	genic	SKI	ENSG00000157933	HepG2	0.302133
chr1	2189333	2190440	genic|chr1:2189333-2190440	genic	FAAP20	ENSG00000162585	HepG2	0.908862
chr1	2194525	2195452	promoter|chr1:2194525-2195452	promoter	FAAP20	ENSG00000162585	HepG2	0.998621
chr1	2199215	2199715	intergenic|chr1:2199215-2199715	intergenic	SKI	ENSG00000157933	HepG2	0.326548
chr1	2199215	2199715	intergenic|chr1:2199215-2199715	intergenic	FAAP20	ENSG00000162585	HepG2	0.424386
chr1	2204601	2205531	intergenic|chr1:2204601-2205531	intergenic	SKI	ENSG00000157933	HepG2	0.457281
chr1	2206745	2207245	intergenic|chr1:2206745-2207245	intergenic	SKI	ENSG00000157933	HepG2	0.681497
chr1	2206745	2207245	intergenic|chr1:2206745-2207245	intergenic	FAAP20	ENSG00000162585	HepG2	0.321877
chr1	2207614	2208114	intergenic|chr1:2207614-2208114	intergenic	SKI	ENSG00000157933	HepG2	0.862268
chr1	2207614	2208114	intergenic|chr1:2207614-2208114	intergenic	FAAP20	ENSG00000162585	HepG2	0.585616
chr1	2207614	2208114	intergenic|chr1:2207614-2208114	intergenic	CFAP74	ENSG00000142609	HepG2	0.341363
chr1	2208166	2208666	intergenic|chr1:2208166-2208666	intergenic	SKI	ENSG00000157933	HepG2	0.901652
chr1	2208166	2208666	intergenic|chr1:2208166-2208666	intergenic	FAAP20	ENSG00000162585	HepG2	0.692111
chr1	2208166	2208666	intergenic|chr1:2208166-2208666	intergenic	CFAP74	ENSG00000142609	HepG2	0.43693
chr1	2212372	2212872	intergenic|chr1:2212372-2212872	intergenic	SKI	ENSG00000157933	HepG2	0.42251
chr1	2213964	2214464	intergenic|chr1:2213964-2214464	intergenic	SKI	ENSG00000157933	HepG2	0.329859
chr1	2218961	2219461	intergenic|chr1:2218961-2219461	intergenic	SKI	ENSG00000157933	HepG2	0.373021
chr1	2219943	2220443	intergenic|chr1:2219943-2220443	intergenic	SKI	ENSG00000157933	HepG2	0.94494
chr1	2219943	2220443	intergenic|chr1:2219943-2220443	intergenic	FAAP20	ENSG00000162585	HepG2	0.433311
chr1	2227609	2228109	intergenic|chr1:2227609-2228109	intergenic	SKI	ENSG00000157933	HepG2	0.947047
chr1	2227609	2228109	intergenic|chr1:2227609-2228109	intergenic	FAAP20	ENSG00000162585	HepG2	0.379266
chr1	2228444	2228944	promoter|chr1:2228444-2228944	promoter	SKI	ENSG00000157933	HepG2	0.99996
chr1	2231588	2232392	genic|chr1:2231588-2232392	genic	SKI	ENSG00000157933	HepG2	0.950601
chr1	2231588	2232392	genic|chr1:2231588-2232392	genic	FAAP20	ENSG00000162585	HepG2	0.495624
chr1	2232555	2233055	genic|chr1:2232555-2233055	genic	SKI	ENSG00000157933	HepG2	0.991138
chr1	2232555	2233055	genic|chr1:2232555-2233055	genic	FAAP20	ENSG00000162585	HepG2	0.824313
chr1	2232555	2233055	genic|chr1:2232555-2233055	genic	PRKCZ	ENSG00000067606	HepG2	0.46698
chr1	2232555	2233055	genic|chr1:2232555-2233055	genic	CFAP74	ENSG00000142609	HepG2	0.529321
chr1	2232555	2233055	genic|chr1:2232555-2233055	genic	CALML6	ENSG00000169885	HepG2	0.32854
chr1	2232555	2233055	genic|chr1:2232555-2233055	genic	FAM41C	ENSG00000230368	HepG2	0.331658
chr1	2234439	2234939	genic|chr1:2234439-2234939	genic	SKI	ENSG00000157933	HepG2	0.991397
chr1	2234439	2234939	genic|chr1:2234439-2234939	genic	FAAP20	ENSG00000162585	HepG2	0.830374
chr1	2234439	2234939	genic|chr1:2234439-2234939	genic	PRKCZ	ENSG00000067606	HepG2	0.481424
chr1	2234439	2234939	genic|chr1:2234439-2234939	genic	CFAP74	ENSG00000142609	HepG2	0.546912
chr1	2234439	2234939	genic|chr1:2234439-2234939	genic	CALML6	ENSG00000169885	HepG2	0.346262
chr1	2234439	2234939	genic|chr1:2234439-2234939	genic	FAM41C	ENSG00000230368	HepG2	0.342104
chr1	2246354	2246854	genic|chr1:2246354-2246854	genic	SKI	ENSG00000157933	HepG2	0.414498
chr1	2248305	2248805	genic|chr1:2248305-2248805	genic	SKI	ENSG00000157933	HepG2	0.693871
chr1	2250753	2251253	genic|chr1:2250753-2251253	genic	SKI	ENSG00000157933	HepG2	0.689236
chr1	2250753	2251253	genic|chr1:2250753-2251253	genic	FAAP20	ENSG00000162585	HepG2	0.571219
chr1	2250753	2251253	genic|chr1:2250753-2251253	genic	CFAP74	ENSG00000142609	HepG2	0.307252
chr1	2250753	2251253	genic|chr1:2250753-2251253	genic	FAM87B	ENSG00000177757	HepG2	0.305609
chr1	2255660	2256470	genic|chr1:2255660-2256470	genic	MMEL1	ENSG00000142606	HepG2	0.431156
chr1	2255660	2256470	genic|chr1:2255660-2256470	genic	MORN1	ENSG00000116151	HepG2	0.388036
chr1	2255660	2256470	genic|chr1:2255660-2256470	genic	SKI	ENSG00000157933	HepG2	0.892966
chr1	2255660	2256470	genic|chr1:2255660-2256470	genic	FAAP20	ENSG00000162585	HepG2	0.73706
chr1	2255660	2256470	genic|chr1:2255660-2256470	genic	PRKCZ	ENSG00000067606	HepG2	0.353744
chr1	2255660	2256470	genic|chr1:2255660-2256470	genic	CFAP74	ENSG00000142609	HepG2	0.670598
chr1	2270233	2270733	genic|chr1:2270233-2270733	genic	SKI	ENSG00000157933	HepG2	0.315858
chr1	2311425	2311925	intergenic|chr1:2311425-2311925	intergenic	SKI	ENSG00000157933	HepG2	0.392127
chr1	2391397	2392024	promoter|chr1:2391397-2392024	promoter	RER1	ENSG00000157916	HepG2	0.999165
chr1	2391397	2392024	promoter|chr1:2391397-2392024	promoter	MORN1	ENSG00000116151	HepG2	0.999681
chr1	2393505	2394005	genic|chr1:2393505-2394005	genic	MMEL1	ENSG00000142606	HepG2	0.289946
chr1	2393505	2394005	genic|chr1:2393505-2394005	genic	RER1	ENSG00000157916	HepG2	0.624134
chr1	2393505	2394005	genic|chr1:2393505-2394005	genic	MORN1	ENSG00000116151	HepG2	0.797341
chr1	2393505	2394005	genic|chr1:2393505-2394005	genic	CFAP74	ENSG00000142609	HepG2	0.300315
chr1	2412321	2413284	promoter|chr1:2412321-2413284	promoter	PEX10	ENSG00000157911	HepG2	0.980138
chr1	2413578	2414795	intergenic|chr1:2413578-2414795	intergenic	TNFRSF14	ENSG00000157873	HepG2	0.396592
chr1	2413578	2414795	intergenic|chr1:2413578-2414795	intergenic	PANK4	ENSG00000157881	HepG2	0.397768
chr1	2413578	2414795	intergenic|chr1:2413578-2414795	intergenic	PEX10	ENSG00000157911	HepG2	0.620433
chr1	2413578	2414795	intergenic|chr1:2413578-2414795	intergenic	MORN1	ENSG00000116151	HepG2	0.350823
chr1	2526041	2527206	promoter|chr1:2526041-2527206	promoter	PANK4	ENSG00000157881	HepG2	0.997447
chr1	2545868	2546568	intergenic|chr1:2545868-2546568	intergenic	TNFRSF14	ENSG00000157873	HepG2	0.431807
chr1	2547958	2548458	intergenic|chr1:2547958-2548458	intergenic	TNFRSF14	ENSG00000157873	HepG2	0.572919
chr1	2547958	2548458	intergenic|chr1:2547958-2548458	intergenic	PANK4	ENSG00000157881	HepG2	0.419088
chr1	2548649	2549149	intergenic|chr1:2548649-2549149	intergenic	MMEL1	ENSG00000142606	HepG2	0.424114
chr1	2548649	2549149	intergenic|chr1:2548649-2549149	intergenic	FAM213B	ENSG00000157870	HepG2	0.37792
chr1	2548649	2549149	intergenic|chr1:2548649-2549149	intergenic	TNFRSF14	ENSG00000157873	HepG2	0.75442
chr1	2548649	2549149	intergenic|chr1:2548649-2549149	intergenic	PANK4	ENSG00000157881	HepG2	0.65305
chr1	2554782	2555282	intergenic|chr1:2554782-2555282	intergenic	TNFRSF14	ENSG00000157873	HepG2	0.599211
chr1	2555509	2556009	promoter|chr1:2555509-2556009	promoter	TNFRSF14	ENSG00000157873	HepG2	0.999417
chr1	2556114	2556803	promoter|chr1:2556114-2556803	promoter	TNFRSF14	ENSG00000157873	HepG2	0.996739
chr1	2556879	2557588	genic|chr1:2556879-2557588	genic	MMEL1	ENSG00000142606	HepG2	0.331691
chr1	2556879	2557588	genic|chr1:2556879-2557588	genic	TNFRSF14	ENSG00000157873	HepG2	0.621238
chr1	2575849	2576349	intergenic|chr1:2575849-2576349	intergenic	MMEL1	ENSG00000142606	HepG2	0.636863
chr1	2575849	2576349	intergenic|chr1:2575849-2576349	intergenic	FAM213B	ENSG00000157870	HepG2	0.771001
chr1	2575849	2576349	intergenic|chr1:2575849-2576349	intergenic	TNFRSF14	ENSG00000157873	HepG2	0.445673
chr1	2578236	2578736	intergenic|chr1:2578236-2578736	intergenic	MMEL1	ENSG00000142606	HepG2	0.638542
chr1	2578236	2578736	intergenic|chr1:2578236-2578736	intergenic	FAM213B	ENSG00000157870	HepG2	0.784327
chr1	2578236	2578736	intergenic|chr1:2578236-2578736	intergenic	TNFRSF14	ENSG00000157873	HepG2	0.48631
chr1	2585339	2586124	intergenic|chr1:2585339-2586124	intergenic	MMEL1	ENSG00000142606	HepG2	0.535115
chr1	2585339	2586124	intergenic|chr1:2585339-2586124	intergenic	FAM213B	ENSG00000157870	HepG2	0.885414
chr1	2586296	2586999	promoter|chr1:2586296-2586999	promoter	FAM213B	ENSG00000157870	HepG2	0.99862
chr1	2631481	2631981	genic|chr1:2631481-2631981	genic	MMEL1	ENSG00000142606	HepG2	0.886668
chr1	2632792	2633292	promoter|chr1:2632792-2633292	promoter	MMEL1	ENSG00000142606	HepG2	0.999971
chr1	2642747	2643525	intergenic|chr1:2642747-2643525	intergenic	MMEL1	ENSG00000142606	HepG2	0.793143
chr1	2653669	2654388	intergenic|chr1:2653669-2654388	intergenic	MMEL1	ENSG00000142606	HepG2	0.369819
chr1	2654701	2656170	intergenic|chr1:2654701-2656170	intergenic	MMEL1	ENSG00000142606	HepG2	0.477772
chr1	2686138	2686923	intergenic|chr1:2686138-2686923	intergenic	MMEL1	ENSG00000142606	HepG2	0.354799
chr1	2687862	2688362	intergenic|chr1:2687862-2688362	intergenic	MMEL1	ENSG00000142606	HepG2	0.334971
chr1	3066084	3066584	intergenic|chr1:3066084-3066584	intergenic	PRDM16	ENSG00000142611	HepG2	0.62516
chr1	3068927	3069427	promoter|chr1:3068927-3069427	promoter	PRDM16	ENSG00000142611	HepG2	0.999925
chr1	3069499	3069999	promoter|chr1:3069499-3069999	promoter	PRDM16	ENSG00000142611	HepG2	0.998512
chr1	3114853	3115690	genic|chr1:3114853-3115690	genic	PRDM16	ENSG00000142611	HepG2	0.397363
chr1	3219264	3219764	genic|chr1:3219264-3219764	genic	PRDM16	ENSG00000142611	HepG2	0.550341
chr1	3221953	3222453	genic|chr1:3221953-3222453	genic	PRDM16	ENSG00000142611	HepG2	0.6271
chr1	3238058	3238851	genic|chr1:3238058-3238851	genic	PRDM16	ENSG00000142611	HepG2	0.559503
chr1	3238058	3238851	genic|chr1:3238058-3238851	genic	MMP23B	ENSG00000189409	HepG2	0.375602
chr1	3238058	3238851	genic|chr1:3238058-3238851	genic	FAM41C	ENSG00000230368	HepG2	0.301674
chr1	3250052	3250993	genic|chr1:3250052-3250993	genic	PRDM16	ENSG00000142611	HepG2	0.311772
chr1	3292096	3292596	genic|chr1:3292096-3292596	genic	PRDM16	ENSG00000142611	HepG2	0.716704
chr1	3293187	3293687	genic|chr1:3293187-3293687	genic	PRDM16	ENSG00000142611	HepG2	0.921214
chr1	3293187	3293687	genic|chr1:3293187-3293687	genic	MMEL1	ENSG00000142606	HepG2	0.434971
chr1	3293187	3293687	genic|chr1:3293187-3293687	genic	CFAP74	ENSG00000142609	HepG2	0.342007
chr1	3319862	3320362	genic|chr1:3319862-3320362	genic	CCDC27	ENSG00000162592	HepG2	0.365987
chr1	3319862	3320362	genic|chr1:3319862-3320362	genic	PRDM16	ENSG00000142611	HepG2	0.968785
chr1	3319862	3320362	genic|chr1:3319862-3320362	genic	MMEL1	ENSG00000142606	HepG2	0.563371
chr1	3320449	3320949	genic|chr1:3320449-3320949	genic	CCDC27	ENSG00000162592	HepG2	0.654553
chr1	3320449	3320949	genic|chr1:3320449-3320949	genic	TP73	ENSG00000078900	HepG2	0.291695
chr1	3320449	3320949	genic|chr1:3320449-3320949	genic	TPRG1L	ENSG00000158109	HepG2	0.374839
chr1	3320449	3320949	genic|chr1:3320449-3320949	genic	ARHGEF16	ENSG00000130762	HepG2	0.458101
chr1	3320449	3320949	genic|chr1:3320449-3320949	genic	PRDM16	ENSG00000142611	HepG2	0.991555
chr1	3320449	3320949	genic|chr1:3320449-3320949	genic	MMEL1	ENSG00000142606	HepG2	0.81136
chr1	3320449	3320949	genic|chr1:3320449-3320949	genic	CFAP74	ENSG00000142609	HepG2	0.474089
chr1	3326694	3327194	genic|chr1:3326694-3327194	genic	PRDM16	ENSG00000142611	HepG2	0.603115
chr1	3328185	3328685	genic|chr1:3328185-3328685	genic	PRDM16	ENSG00000142611	HepG2	0.432287
chr1	3335046	3335546	genic|chr1:3335046-3335546	genic	PRDM16	ENSG00000142611	HepG2	0.695397
chr1	3335046	3335546	genic|chr1:3335046-3335546	genic	MMEL1	ENSG00000142606	HepG2	0.515912
chr1	3340416	3340916	genic|chr1:3340416-3340916	genic	PRDM16	ENSG00000142611	HepG2	0.726629
chr1	3340416	3340916	genic|chr1:3340416-3340916	genic	MMEL1	ENSG00000142606	HepG2	0.377565
chr1	3349011	3349511	genic|chr1:3349011-3349511	genic	PRDM16	ENSG00000142611	HepG2	0.301444
chr1	3350270	3351235	genic|chr1:3350270-3351235	genic	PRDM16	ENSG00000142611	HepG2	0.294106
chr1	3355805	3356305	genic|chr1:3355805-3356305	genic	PRDM16	ENSG00000142611	HepG2	0.565087
chr1	3410029	3410529	genic|chr1:3410029-3410529	genic	PRDM16	ENSG00000142611	HepG2	0.356745
chr1	3423322	3423822	genic|chr1:3423322-3423822	genic	PRDM16	ENSG00000142611	HepG2	0.674607
chr1	3424616	3425116	genic|chr1:3424616-3425116	genic	PRDM16	ENSG00000142611	HepG2	0.368211
chr1	3441384	3441884	intergenic|chr1:3441384-3441884	intergenic	ARHGEF16	ENSG00000130762	HepG2	0.485396
chr1	3453092	3453592	intergenic|chr1:3453092-3453592	intergenic	TPRG1L	ENSG00000158109	HepG2	0.291971
chr1	3453092	3453592	intergenic|chr1:3453092-3453592	intergenic	ARHGEF16	ENSG00000130762	HepG2	0.787005
chr1	3454195	3454832	promoter|chr1:3454195-3454832	promoter	ARHGEF16	ENSG00000130762	HepG2	0.998783
chr1	3454855	3455355	promoter|chr1:3454855-3455355	promoter	ARHGEF16	ENSG00000130762	HepG2	0.998686
chr1	3456620	3457478	genic|chr1:3456620-3457478	genic	CCDC27	ENSG00000162592	HepG2	0.694312
chr1	3456620	3457478	genic|chr1:3456620-3457478	genic	TP73	ENSG00000078900	HepG2	0.398654
chr1	3456620	3457478	genic|chr1:3456620-3457478	genic	TPRG1L	ENSG00000158109	HepG2	0.614656
chr1	3456620	3457478	genic|chr1:3456620-3457478	genic	ARHGEF16	ENSG00000130762	HepG2	0.975438
chr1	3456620	3457478	genic|chr1:3456620-3457478	genic	PRDM16	ENSG00000142611	HepG2	0.696243
chr1	3456620	3457478	genic|chr1:3456620-3457478	genic	MMEL1	ENSG00000142606	HepG2	0.414624
chr1	3456620	3457478	genic|chr1:3456620-3457478	genic	FAM213B	ENSG00000157870	HepG2	0.317998
chr1	3456620	3457478	genic|chr1:3456620-3457478	genic	CFAP74	ENSG00000142609	HepG2	0.432097
chr1	3456620	3457478	genic|chr1:3456620-3457478	genic	TNFRSF4	ENSG00000186827	HepG2	0.333214
chr1	3460003	3460503	genic|chr1:3460003-3460503	genic	ARHGEF16	ENSG00000130762	HepG2	0.628556
chr1	3460526	3461268	genic|chr1:3460526-3461268	genic	TP73	ENSG00000078900	HepG2	0.34676
chr1	3460526	3461268	genic|chr1:3460526-3461268	genic	ARHGEF16	ENSG00000130762	HepG2	0.736614
chr1	3471370	3472158	genic|chr1:3471370-3472158	genic	TPRG1L	ENSG00000158109	HepG2	0.339622
chr1	3471370	3472158	genic|chr1:3471370-3472158	genic	ARHGEF16	ENSG00000130762	HepG2	0.894773
chr1	3471370	3472158	genic|chr1:3471370-3472158	genic	MMEL1	ENSG00000142606	HepG2	0.326409
chr1	3471370	3472158	genic|chr1:3471370-3472158	genic	CFAP74	ENSG00000142609	HepG2	0.40162
chr1	3480284	3480784	genic|chr1:3480284-3480784	genic	ARHGEF16	ENSG00000130762	HepG2	0.417105
chr1	3483774	3484274	intergenic|chr1:3483774-3484274	intergenic	ARHGEF16	ENSG00000130762	HepG2	0.38651
chr1	3613359	3613859	intergenic|chr1:3613359-3613859	intergenic	TPRG1L	ENSG00000158109	HepG2	0.474304
chr1	3618919	3619419	intergenic|chr1:3618919-3619419	intergenic	TPRG1L	ENSG00000158109	HepG2	0.79226
chr1	3621086	3621586	intergenic|chr1:3621086-3621586	intergenic	TPRG1L	ENSG00000158109	HepG2	0.438153
chr1	3624581	3626000	promoter|chr1:3624581-3626000	promoter	TPRG1L	ENSG00000158109	HepG2	0.99492
chr1	3649857	3650399	promoter|chr1:3649857-3650399	promoter	WRAP73	ENSG00000116213	HepG2	0.998916
chr1	3652314	3652814	promoter|chr1:3652314-3652814	promoter	TP73	ENSG00000078900	HepG2	0.999895
chr1	3666451	3666951	genic|chr1:3666451-3666951	genic	TP73	ENSG00000078900	HepG2	0.585707
chr1	3668510	3669285	genic|chr1:3668510-3669285	genic	TP73	ENSG00000078900	HepG2	0.733331
chr1	3733460	3734253	genic|chr1:3733460-3734253	genic	CCDC27	ENSG00000162592	HepG2	0.485826
chr1	3747150	3747650	intergenic|chr1:3747150-3747650	intergenic	CCDC27	ENSG00000162592	HepG2	0.780164
chr1	3752150	3752650	promoter|chr1:3752150-3752650	promoter	CCDC27	ENSG00000162592	HepG2	0.999978
chr1	3771473	3771973	genic|chr1:3771473-3771973	genic	SMIM1	ENSG00000235169	HepG2	0.862414
chr1	3771473	3771973	genic|chr1:3771473-3771973	genic	CCDC27	ENSG00000162592	HepG2	0.825392
chr1	3772399	3773036	promoter|chr1:3772399-3773036	promoter	SMIM1	ENSG00000235169	HepG2	0.997746
chr1	3773212	3773712	promoter|chr1:3773212-3773712	promoter	SMIM1	ENSG00000235169	HepG2	0.998533
chr1	3775389	3776380	genic|chr1:3775389-3776380	genic	LRRC47	ENSG00000130764	HepG2	0.604789
chr1	3775389	3776380	genic|chr1:3775389-3776380	genic	SMIM1	ENSG00000235169	HepG2	0.933878
chr1	3775389	3776380	genic|chr1:3775389-3776380	genic	CCDC27	ENSG00000162592	HepG2	0.798324
chr1	3785051	3785850	genic|chr1:3785051-3785850	genic	LRRC47	ENSG00000130764	HepG2	0.534035
chr1	3785051	3785850	genic|chr1:3785051-3785850	genic	SMIM1	ENSG00000235169	HepG2	0.455532
chr1	3785051	3785850	genic|chr1:3785051-3785850	genic	CCDC27	ENSG00000162592	HepG2	0.523558
chr1	3796254	3797118	promoter|chr1:3796254-3797118	promoter	LRRC47	ENSG00000130764	HepG2	0.993889
chr1	3856983	3857602	promoter|chr1:3856983-3857602	promoter	DFFB	ENSG00000169598	HepG2	0.999482
chr1	3856983	3857602	promoter|chr1:3856983-3857602	promoter	CEP104	ENSG00000116198	HepG2	0.996512
chr1	3900043	3900989	promoter|chr1:3900043-3900989	promoter	LINC01134	ENSG00000236423	HepG2	0.997333
chr1	3900043	3900989	promoter|chr1:3900043-3900989	promoter	C1orf174	ENSG00000198912	HepG2	0.992518
chr1	3901143	3901643	genic|chr1:3901143-3901643	genic	LINC01134	ENSG00000236423	HepG2	0.552355
chr1	3901143	3901643	genic|chr1:3901143-3901643	genic	C1orf174	ENSG00000198912	HepG2	0.331651
chr1	3901143	3901643	genic|chr1:3901143-3901643	genic	DFFB	ENSG00000169598	HepG2	0.587823
chr1	3903079	3903579	genic|chr1:3903079-3903579	genic	LINC01134	ENSG00000236423	HepG2	0.297199
chr1	3903079	3903579	genic|chr1:3903079-3903579	genic	DFFB	ENSG00000169598	HepG2	0.369566
chr1	4265819	4266319	intergenic|chr1:4265819-4266319	intergenic	CFAP74	ENSG00000142609	HepG2	0.324659
chr1	4265819	4266319	intergenic|chr1:4265819-4266319	intergenic	TNFRSF4	ENSG00000186827	HepG2	0.285462
chr1	4267382	4267882	intergenic|chr1:4267382-4267882	intergenic	CCDC27	ENSG00000162592	HepG2	0.298592
chr1	4267382	4267882	intergenic|chr1:4267382-4267882	intergenic	TPRG1L	ENSG00000158109	HepG2	0.294977
chr1	4267382	4267882	intergenic|chr1:4267382-4267882	intergenic	MMEL1	ENSG00000142606	HepG2	0.317309
chr1	4267382	4267882	intergenic|chr1:4267382-4267882	intergenic	CFAP74	ENSG00000142609	HepG2	0.453595
chr1	4267382	4267882	intergenic|chr1:4267382-4267882	intergenic	SLC35E2B	ENSG00000189339	HepG2	0.395018
chr1	4267382	4267882	intergenic|chr1:4267382-4267882	intergenic	TNFRSF4	ENSG00000186827	HepG2	0.425024
chr1	4267382	4267882	intergenic|chr1:4267382-4267882	intergenic	TNFRSF18	ENSG00000186891	HepG2	0.297021
chr1	4267382	4267882	intergenic|chr1:4267382-4267882	intergenic	FAM41C	ENSG00000230368	HepG2	0.297627
chr1	4267382	4267882	intergenic|chr1:4267382-4267882	intergenic	HES2	ENSG00000069812	HepG2	0.323861
chr1	5949246	5949746	genic|chr1:5949246-5949746	genic	NPHP4	ENSG00000131697	HepG2	0.347032
chr1	5949246	5949746	genic|chr1:5949246-5949746	genic	KCNAB2	ENSG00000069424	HepG2	0.346273
chr1	5955338	5955838	genic|chr1:5955338-5955838	genic	CCDC27	ENSG00000162592	HepG2	0.346863
chr1	5955338	5955838	genic|chr1:5955338-5955838	genic	TP73	ENSG00000078900	HepG2	0.334656
chr1	5955338	5955838	genic|chr1:5955338-5955838	genic	MMEL1	ENSG00000142606	HepG2	0.374929
chr1	5955338	5955838	genic|chr1:5955338-5955838	genic	CFAP74	ENSG00000142609	HepG2	0.72073
chr1	5955338	5955838	genic|chr1:5955338-5955838	genic	TNFRSF4	ENSG00000186827	HepG2	0.33413
chr1	5955338	5955838	genic|chr1:5955338-5955838	genic	NPHP4	ENSG00000131697	HepG2	0.955599
chr1	5955338	5955838	genic|chr1:5955338-5955838	genic	KCNAB2	ENSG00000069424	HepG2	0.853766
chr1	5955338	5955838	genic|chr1:5955338-5955838	genic	HES2	ENSG00000069812	HepG2	0.491811
chr1	5955338	5955838	genic|chr1:5955338-5955838	genic	SLC45A1	ENSG00000162426	HepG2	0.295856
chr1	5955338	5955838	genic|chr1:5955338-5955838	genic	SLC2A5	ENSG00000142583	HepG2	0.313108
chr1	5955338	5955838	genic|chr1:5955338-5955838	genic	RBP7	ENSG00000162444	HepG2	0.439458
chr1	5955338	5955838	genic|chr1:5955338-5955838	genic	CASZ1	ENSG00000130940	HepG2	0.511603
chr1	5992223	5992845	promoter|chr1:5992223-5992845	promoter	NPHP4	ENSG00000131697	HepG2	0.999187
chr1	6001939	6002605	intergenic|chr1:6001939-6002605	intergenic	KCNAB2	ENSG00000069424	HepG2	0.389931
chr1	6002622	6003410	intergenic|chr1:6002622-6003410	intergenic	NPHP4	ENSG00000131697	HepG2	0.294757
chr1	6002622	6003410	intergenic|chr1:6002622-6003410	intergenic	KCNAB2	ENSG00000069424	HepG2	0.415828
chr1	6003757	6004257	intergenic|chr1:6003757-6004257	intergenic	NPHP4	ENSG00000131697	HepG2	0.67808
chr1	6003757	6004257	intergenic|chr1:6003757-6004257	intergenic	KCNAB2	ENSG00000069424	HepG2	0.752211
chr1	6009305	6010125	intergenic|chr1:6009305-6010125	intergenic	KCNAB2	ENSG00000069424	HepG2	0.384754
chr1	6025762	6026467	promoter|chr1:6025762-6026467	promoter	KCNAB2	ENSG00000069424	HepG2	0.999454
chr1	6033958	6034847	genic|chr1:6033958-6034847	genic	KCNAB2	ENSG00000069424	HepG2	0.615237
chr1	6157741	6158241	genic|chr1:6157741-6158241	genic	KCNAB2	ENSG00000069424	HepG2	0.433415
chr1	6199369	6199954	promoter|chr1:6199369-6199954	promoter	RPL22	ENSG00000116251	HepG2	0.994772
chr1	6204798	6205577	intergenic|chr1:6204798-6205577	intergenic	RNF207	ENSG00000158286	HepG2	0.92388
chr1	6204798	6205577	intergenic|chr1:6204798-6205577	intergenic	LINC00337	ENSG00000225077	HepG2	0.471478
chr1	6205827	6206548	promoter|chr1:6205827-6206548	promoter	RNF207	ENSG00000158286	HepG2	0.999177
chr1	6235734	6236489	promoter|chr1:6235734-6236489	promoter	ICMT	ENSG00000116237	HepG2	0.997406
chr1	6235734	6236489	promoter|chr1:6235734-6236489	promoter	LINC00337	ENSG00000225077	HepG2	0.999611
chr1	6238565	6239065	genic|chr1:6238565-6239065	genic	LINC00337	ENSG00000225077	HepG2	0.694786
chr1	6240054	6240744	intergenic|chr1:6240054-6240744	intergenic	KCNAB2	ENSG00000069424	HepG2	0.353253
chr1	6240054	6240744	intergenic|chr1:6240054-6240744	intergenic	RNF207	ENSG00000158286	HepG2	0.597311
chr1	6240054	6240744	intergenic|chr1:6240054-6240744	intergenic	ICMT	ENSG00000116237	HepG2	0.902218
chr1	6240054	6240744	intergenic|chr1:6240054-6240744	intergenic	LINC00337	ENSG00000225077	HepG2	0.989782
chr1	6240054	6240744	intergenic|chr1:6240054-6240744	intergenic	HES2	ENSG00000069812	HepG2	0.589319
chr1	6343360	6343860	genic|chr1:6343360-6343860	genic	HES2	ENSG00000069812	HepG2	0.317551
chr1	6352168	6352668	genic|chr1:6352168-6352668	genic	HES2	ENSG00000069812	HepG2	0.383227
chr1	6353785	6354746	genic|chr1:6353785-6354746	genic	HES2	ENSG00000069812	HepG2	0.40377
chr1	6359543	6360043	genic|chr1:6359543-6360043	genic	HES2	ENSG00000069812	HepG2	0.548321
chr1	6391999	6392499	genic|chr1:6391999-6392499	genic	ACOT7	ENSG00000097021	HepG2	0.325636
chr1	6391999	6392499	genic|chr1:6391999-6392499	genic	HES2	ENSG00000069812	HepG2	0.390238
chr1	6393210	6394041	promoter|chr1:6393210-6394041	promoter	ACOT7	ENSG00000097021	HepG2	0.991729
chr1	6395235	6395735	intergenic|chr1:6395235-6395735	intergenic	HES2	ENSG00000069812	HepG2	0.394519
chr1	6404567	6405067	intergenic|chr1:6404567-6405067	intergenic	HES2	ENSG00000069812	HepG2	0.444346
chr1	6405981	6406481	intergenic|chr1:6405981-6406481	intergenic	HES2	ENSG00000069812	HepG2	0.522136
chr1	6410184	6410947	intergenic|chr1:6410184-6410947	intergenic	HES2	ENSG00000069812	HepG2	0.976377
chr1	6412839	6413339	intergenic|chr1:6412839-6413339	intergenic	HES2	ENSG00000069812	HepG2	0.990751
chr1	6414281	6414781	intergenic|chr1:6414281-6414781	intergenic	HES2	ENSG00000069812	HepG2	0.833554
chr1	6419669	6420169	promoter|chr1:6419669-6420169	promoter	HES2	ENSG00000069812	HepG2	0.999925
chr1	6423357	6423857	intergenic|chr1:6423357-6423857	intergenic	HES2	ENSG00000069812	HepG2	0.762614
chr1	6445052	6445552	genic|chr1:6445052-6445552	genic	HES2	ENSG00000069812	HepG2	0.414813
chr1	6445893	6446393	genic|chr1:6445893-6446393	genic	HES2	ENSG00000069812	HepG2	0.655147
chr1	6447108	6447608	genic|chr1:6447108-6447608	genic	HES2	ENSG00000069812	HepG2	0.83752
chr1	6447108	6447608	genic|chr1:6447108-6447608	genic	PLEKHG5	ENSG00000171680	HepG2	0.448409
chr1	6447666	6448555	genic|chr1:6447666-6448555	genic	HES2	ENSG00000069812	HepG2	0.594106
chr1	6449139	6449639	genic|chr1:6449139-6449639	genic	HES2	ENSG00000069812	HepG2	0.464368
chr1	6450939	6451439	genic|chr1:6450939-6451439	genic	HES2	ENSG00000069812	HepG2	0.722282
chr1	6450939	6451439	genic|chr1:6450939-6451439	genic	PLEKHG5	ENSG00000171680	HepG2	0.355668
chr1	6486412	6486912	genic|chr1:6486412-6486912	genic	PLEKHG5	ENSG00000171680	HepG2	0.824795
chr1	6489778	6490278	genic|chr1:6489778-6490278	genic	PLEKHG5	ENSG00000171680	HepG2	0.587853
chr1	6490356	6491100	genic|chr1:6490356-6491100	genic	PLEKHG5	ENSG00000171680	HepG2	0.517433
chr1	6491451	6491966	promoter|chr1:6491451-6491966	promoter	PLEKHG5	ENSG00000171680	HepG2	0.999812
chr1	6512130	6512630	intergenic|chr1:6512130-6512630	intergenic	PLEKHG5	ENSG00000171680	HepG2	0.295303
chr1	6554321	6554848	promoter|chr1:6554321-6554848	promoter	NOL9	ENSG00000162408	HepG2	0.998662
chr1	6554321	6554848	promoter|chr1:6554321-6554848	promoter	TAS1R1	ENSG00000173662	HepG2	0.99912
chr1	6555005	6555527	promoter|chr1:6555005-6555527	promoter	NOL9	ENSG00000162408	HepG2	0.996286
chr1	6555005	6555527	promoter|chr1:6555005-6555527	promoter	TAS1R1	ENSG00000173662	HepG2	0.999577
chr1	6572198	6573105	genic|chr1:6572198-6573105	genic	TAS1R1	ENSG00000173662	HepG2	0.749225
chr1	6572198	6573105	genic|chr1:6572198-6573105	genic	ZBTB48	ENSG00000204859	HepG2	0.700469
chr1	6579344	6580240	promoter|chr1:6579344-6580240	promoter	ZBTB48	ENSG00000204859	HepG2	0.997235
chr1	6582307	6582807	genic|chr1:6582307-6582807	genic	HES2	ENSG00000069812	HepG2	0.332259
chr1	6582307	6582807	genic|chr1:6582307-6582807	genic	NOL9	ENSG00000162408	HepG2	0.536905
chr1	6582307	6582807	genic|chr1:6582307-6582807	genic	TAS1R1	ENSG00000173662	HepG2	0.81037
chr1	6582307	6582807	genic|chr1:6582307-6582807	genic	ZBTB48	ENSG00000204859	HepG2	0.852896
chr1	6582307	6582807	genic|chr1:6582307-6582807	genic	KLHL21	ENSG00000162413	HepG2	0.471605
chr1	6582307	6582807	genic|chr1:6582307-6582807	genic	PHF13	ENSG00000116273	HepG2	0.37112
chr1	6582307	6582807	genic|chr1:6582307-6582807	genic	THAP3	ENSG00000041988	HepG2	0.652273
chr1	6582307	6582807	genic|chr1:6582307-6582807	genic	CASZ1	ENSG00000130940	HepG2	0.328218
chr1	6601008	6601508	genic|chr1:6601008-6601508	genic	ZBTB48	ENSG00000204859	HepG2	0.28808
chr1	6601008	6601508	genic|chr1:6601008-6601508	genic	KLHL21	ENSG00000162413	HepG2	0.826457
chr1	6601008	6601508	genic|chr1:6601008-6601508	genic	PHF13	ENSG00000116273	HepG2	0.816666
chr1	6601008	6601508	genic|chr1:6601008-6601508	genic	THAP3	ENSG00000041988	HepG2	0.596088
chr1	6602648	6603986	promoter|chr1:6602648-6603986	promoter	KLHL21	ENSG00000162413	HepG2	0.996999
chr1	6604152	6604652	intergenic|chr1:6604152-6604652	intergenic	CFAP74	ENSG00000142609	HepG2	0.368008
chr1	6604152	6604652	intergenic|chr1:6604152-6604652	intergenic	HES2	ENSG00000069812	HepG2	0.450332
chr1	6604152	6604652	intergenic|chr1:6604152-6604652	intergenic	PLEKHG5	ENSG00000171680	HepG2	0.48921
chr1	6604152	6604652	intergenic|chr1:6604152-6604652	intergenic	NOL9	ENSG00000162408	HepG2	0.599495
chr1	6604152	6604652	intergenic|chr1:6604152-6604652	intergenic	TAS1R1	ENSG00000173662	HepG2	0.59697
chr1	6604152	6604652	intergenic|chr1:6604152-6604652	intergenic	ZBTB48	ENSG00000204859	HepG2	0.625093
chr1	6604152	6604652	intergenic|chr1:6604152-6604652	intergenic	KLHL21	ENSG00000162413	HepG2	0.968491
chr1	6604152	6604652	intergenic|chr1:6604152-6604652	intergenic	PHF13	ENSG00000116273	HepG2	0.975841
chr1	6604152	6604652	intergenic|chr1:6604152-6604652	intergenic	THAP3	ENSG00000041988	HepG2	0.912607
chr1	6604152	6604652	intergenic|chr1:6604152-6604652	intergenic	SLC45A1	ENSG00000162426	HepG2	0.285193
chr1	6604152	6604652	intergenic|chr1:6604152-6604652	intergenic	SLC2A5	ENSG00000142583	HepG2	0.286405
chr1	6604152	6604652	intergenic|chr1:6604152-6604652	intergenic	RBP7	ENSG00000162444	HepG2	0.378175
chr1	6604152	6604652	intergenic|chr1:6604152-6604652	intergenic	CASZ1	ENSG00000130940	HepG2	0.437724
chr1	6604152	6604652	intergenic|chr1:6604152-6604652	intergenic	ANGPTL7	ENSG00000171819	HepG2	0.288167
chr1	6609596	6610096	intergenic|chr1:6609596-6610096	intergenic	PHF13	ENSG00000116273	HepG2	0.435535
chr1	6613339	6613945	promoter|chr1:6613339-6613945	promoter	PHF13	ENSG00000116273	HepG2	0.999809
chr1	6624603	6625668	promoter|chr1:6624603-6625668	promoter	THAP3	ENSG00000041988	HepG2	0.998896
chr1	6700471	6700971	genic|chr1:6700471-6700971	genic	DNAJC11	ENSG00000007923	HepG2	0.31847
chr1	6701331	6702156	promoter|chr1:6701331-6702156	promoter	DNAJC11	ENSG00000007923	HepG2	0.995053
chr1	6719947	6720447	intergenic|chr1:6719947-6720447	intergenic	LINC01672	ENSG00000228750	HepG2	0.766613
chr1	6724034	6724994	promoter|chr1:6724034-6724994	promoter	LINC01672	ENSG00000228750	HepG2	0.999512
chr1	6784358	6784858	promoter|chr1:6784358-6784858	promoter	CAMTA1	ENSG00000171735	HepG2	0.997386
chr1	6784948	6785573	promoter|chr1:6784948-6785573	promoter	CAMTA1	ENSG00000171735	HepG2	0.999482
chr1	7770708	7772033	promoter|chr1:7770708-7772033	promoter	VAMP3	ENSG00000049245	HepG2	0.995345
chr1	7772035	7772535	genic|chr1:7772035-7772535	genic	VAMP3	ENSG00000049245	HepG2	0.348341
chr1	7772035	7772535	genic|chr1:7772035-7772535	genic	PER3	ENSG00000049246	HepG2	0.337122
chr1	7778107	7778607	genic|chr1:7778107-7778607	genic	VAMP3	ENSG00000049245	HepG2	0.385227
chr1	7778107	7778607	genic|chr1:7778107-7778607	genic	PER3	ENSG00000049246	HepG2	0.639032
chr1	7783327	7784678	promoter|chr1:7783327-7784678	promoter	PER3	ENSG00000049246	HepG2	0.999284
chr1	7961305	7962177	promoter|chr1:7961305-7962177	promoter	PARK7	ENSG00000116288	HepG2	0.984743
chr1	7975211	7975711	genic|chr1:7975211-7975711	genic	SLC45A1	ENSG00000162426	HepG2	0.739485
chr1	7982238	7982738	genic|chr1:7982238-7982738	genic	SLC45A1	ENSG00000162426	HepG2	0.502727
chr1	8004769	8005571	intergenic|chr1:8004769-8005571	intergenic	SLC45A1	ENSG00000162426	HepG2	0.59093
chr1	8010158	8010826	intergenic|chr1:8010158-8010826	intergenic	SLC45A1	ENSG00000162426	HepG2	0.417848
chr1	8014915	8015415	genic|chr1:8014915-8015415	genic	SLC45A1	ENSG00000162426	HepG2	0.571385
chr1	8017544	8018348	genic|chr1:8017544-8018348	genic	ERRFI1	ENSG00000116285	HepG2	0.549871
chr1	8017544	8018348	genic|chr1:8017544-8018348	genic	SLC45A1	ENSG00000162426	HepG2	0.862735
chr1	8018717	8019217	genic|chr1:8018717-8019217	genic	SLC45A1	ENSG00000162426	HepG2	0.620699
chr1	8019976	8020476	genic|chr1:8019976-8020476	genic	ERRFI1	ENSG00000116285	HepG2	0.548938
chr1	8019976	8020476	genic|chr1:8019976-8020476	genic	SLC45A1	ENSG00000162426	HepG2	0.660817
chr1	8021608	8022108	genic|chr1:8021608-8022108	genic	ERRFI1	ENSG00000116285	HepG2	0.287455
chr1	8021608	8022108	genic|chr1:8021608-8022108	genic	SLC45A1	ENSG00000162426	HepG2	0.431287
chr1	8026083	8026662	promoter|chr1:8026083-8026662	promoter	ERRFI1	ENSG00000116285	HepG2	0.999588
chr1	8027336	8028273	intergenic|chr1:8027336-8028273	intergenic	HES2	ENSG00000069812	HepG2	0.321681
chr1	8027336	8028273	intergenic|chr1:8027336-8028273	intergenic	PER3	ENSG00000049246	HepG2	0.33236
chr1	8027336	8028273	intergenic|chr1:8027336-8028273	intergenic	ERRFI1	ENSG00000116285	HepG2	0.960789
chr1	8027336	8028273	intergenic|chr1:8027336-8028273	intergenic	LINC01714	ENSG00000227634	HepG2	0.82813
chr1	8027336	8028273	intergenic|chr1:8027336-8028273	intergenic	SLC45A1	ENSG00000162426	HepG2	0.981986
chr1	8027336	8028273	intergenic|chr1:8027336-8028273	intergenic	SLC2A5	ENSG00000142583	HepG2	0.437607
chr1	8027336	8028273	intergenic|chr1:8027336-8028273	intergenic	CLSTN1	ENSG00000171603	HepG2	0.31833
chr1	8027336	8028273	intergenic|chr1:8027336-8028273	intergenic	RBP7	ENSG00000162444	HepG2	0.469139
chr1	8027336	8028273	intergenic|chr1:8027336-8028273	intergenic	CORT	ENSG00000241563	HepG2	0.284489
chr1	8027336	8028273	intergenic|chr1:8027336-8028273	intergenic	CASZ1	ENSG00000130940	HepG2	0.51583
chr1	8027336	8028273	intergenic|chr1:8027336-8028273	intergenic	ANGPTL7	ENSG00000171819	HepG2	0.350757
chr1	8040526	8041026	intergenic|chr1:8040526-8041026	intergenic	ERRFI1	ENSG00000116285	HepG2	0.358822
chr1	8040526	8041026	intergenic|chr1:8040526-8041026	intergenic	LINC01714	ENSG00000227634	HepG2	0.570566
chr1	8040526	8041026	intergenic|chr1:8040526-8041026	intergenic	SLC45A1	ENSG00000162426	HepG2	0.793806
chr1	8061174	8061674	intergenic|chr1:8061174-8061674	intergenic	SLC45A1	ENSG00000162426	HepG2	0.340128
chr1	8077129	8077629	intergenic|chr1:8077129-8077629	intergenic	SLC45A1	ENSG00000162426	HepG2	0.606202
chr1	8078091	8078591	intergenic|chr1:8078091-8078591	intergenic	SLC45A1	ENSG00000162426	HepG2	0.361961
chr1	8082929	8083429	intergenic|chr1:8082929-8083429	intergenic	SLC45A1	ENSG00000162426	HepG2	0.286661
chr1	8084050	8084550	intergenic|chr1:8084050-8084550	intergenic	LINC01714	ENSG00000227634	HepG2	0.381885
chr1	8084050	8084550	intergenic|chr1:8084050-8084550	intergenic	SLC45A1	ENSG00000162426	HepG2	0.449106
chr1	8094462	8095284	intergenic|chr1:8094462-8095284	intergenic	SLC45A1	ENSG00000162426	HepG2	0.813246
chr1	8097296	8097796	intergenic|chr1:8097296-8097796	intergenic	LINC01714	ENSG00000227634	HepG2	0.348344
chr1	8097296	8097796	intergenic|chr1:8097296-8097796	intergenic	SLC45A1	ENSG00000162426	HepG2	0.487787
chr1	8116836	8117336	intergenic|chr1:8116836-8117336	intergenic	HES2	ENSG00000069812	HepG2	0.326993
chr1	8116836	8117336	intergenic|chr1:8116836-8117336	intergenic	ERRFI1	ENSG00000116285	HepG2	0.617526
chr1	8116836	8117336	intergenic|chr1:8116836-8117336	intergenic	LINC01714	ENSG00000227634	HepG2	0.622689
chr1	8116836	8117336	intergenic|chr1:8116836-8117336	intergenic	SLC45A1	ENSG00000162426	HepG2	0.776263
chr1	8116836	8117336	intergenic|chr1:8116836-8117336	intergenic	SLC2A5	ENSG00000142583	HepG2	0.305502
chr1	8116836	8117336	intergenic|chr1:8116836-8117336	intergenic	RBP7	ENSG00000162444	HepG2	0.330782
chr1	8116836	8117336	intergenic|chr1:8116836-8117336	intergenic	CASZ1	ENSG00000130940	HepG2	0.370807
chr1	8120761	8121736	intergenic|chr1:8120761-8121736	intergenic	KCNAB2	ENSG00000069424	HepG2	0.416678
chr1	8120761	8121736	intergenic|chr1:8120761-8121736	intergenic	HES2	ENSG00000069812	HepG2	0.396416
chr1	8120761	8121736	intergenic|chr1:8120761-8121736	intergenic	ERRFI1	ENSG00000116285	HepG2	0.831951
chr1	8120761	8121736	intergenic|chr1:8120761-8121736	intergenic	LINC01714	ENSG00000227634	HepG2	0.635027
chr1	8120761	8121736	intergenic|chr1:8120761-8121736	intergenic	SLC45A1	ENSG00000162426	HepG2	0.94296
chr1	8120761	8121736	intergenic|chr1:8120761-8121736	intergenic	SLC2A5	ENSG00000142583	HepG2	0.499713
chr1	8120761	8121736	intergenic|chr1:8120761-8121736	intergenic	GPR157	ENSG00000180758	HepG2	0.371544
chr1	8120761	8121736	intergenic|chr1:8120761-8121736	intergenic	CLSTN1	ENSG00000171603	HepG2	0.372681
chr1	8120761	8121736	intergenic|chr1:8120761-8121736	intergenic	RBP7	ENSG00000162444	HepG2	0.536535
chr1	8120761	8121736	intergenic|chr1:8120761-8121736	intergenic	CORT	ENSG00000241563	HepG2	0.343711
chr1	8120761	8121736	intergenic|chr1:8120761-8121736	intergenic	CASZ1	ENSG00000130940	HepG2	0.587075
chr1	8120761	8121736	intergenic|chr1:8120761-8121736	intergenic	C1orf127	ENSG00000175262	HepG2	0.317938
chr1	8120761	8121736	intergenic|chr1:8120761-8121736	intergenic	ANGPTL7	ENSG00000171819	HepG2	0.423772
chr1	8120761	8121736	intergenic|chr1:8120761-8121736	intergenic	LINC01647	ENSG00000235643	HepG2	0.599822
chr1	8137685	8138185	intergenic|chr1:8137685-8138185	intergenic	LINC01714	ENSG00000227634	HepG2	0.289142
chr1	8154568	8155068	intergenic|chr1:8154568-8155068	intergenic	ERRFI1	ENSG00000116285	HepG2	0.536838
chr1	8154568	8155068	intergenic|chr1:8154568-8155068	intergenic	LINC01714	ENSG00000227634	HepG2	0.77896
chr1	8154568	8155068	intergenic|chr1:8154568-8155068	intergenic	SLC45A1	ENSG00000162426	HepG2	0.606505
chr1	8154568	8155068	intergenic|chr1:8154568-8155068	intergenic	RBP7	ENSG00000162444	HepG2	0.292269
chr1	8154568	8155068	intergenic|chr1:8154568-8155068	intergenic	CASZ1	ENSG00000130940	HepG2	0.332156
chr1	8155419	8155919	intergenic|chr1:8155419-8155919	intergenic	LINC01714	ENSG00000227634	HepG2	0.760014
chr1	8155419	8155919	intergenic|chr1:8155419-8155919	intergenic	SLC45A1	ENSG00000162426	HepG2	0.490193
chr1	8167192	8167692	intergenic|chr1:8167192-8167692	intergenic	SLC45A1	ENSG00000162426	HepG2	0.302778
chr1	8169680	8170630	intergenic|chr1:8169680-8170630	intergenic	ERRFI1	ENSG00000116285	HepG2	0.365947
chr1	8169680	8170630	intergenic|chr1:8169680-8170630	intergenic	LINC01714	ENSG00000227634	HepG2	0.479757
chr1	8169680	8170630	intergenic|chr1:8169680-8170630	intergenic	SLC45A1	ENSG00000162426	HepG2	0.625335
chr1	8182314	8182814	intergenic|chr1:8182314-8182814	intergenic	LINC01714	ENSG00000227634	HepG2	0.613483
chr1	8182314	8182814	intergenic|chr1:8182314-8182814	intergenic	SLC45A1	ENSG00000162426	HepG2	0.615139
chr1	8182314	8182814	intergenic|chr1:8182314-8182814	intergenic	CASZ1	ENSG00000130940	HepG2	0.298133
chr1	8189931	8190431	intergenic|chr1:8189931-8190431	intergenic	HES2	ENSG00000069812	HepG2	0.343389
chr1	8189931	8190431	intergenic|chr1:8189931-8190431	intergenic	ERRFI1	ENSG00000116285	HepG2	0.738381
chr1	8189931	8190431	intergenic|chr1:8189931-8190431	intergenic	LINC01714	ENSG00000227634	HepG2	0.957573
chr1	8189931	8190431	intergenic|chr1:8189931-8190431	intergenic	SLC45A1	ENSG00000162426	HepG2	0.881932
chr1	8189931	8190431	intergenic|chr1:8189931-8190431	intergenic	SLC2A5	ENSG00000142583	HepG2	0.431209
chr1	8189931	8190431	intergenic|chr1:8189931-8190431	intergenic	CLSTN1	ENSG00000171603	HepG2	0.315421
chr1	8189931	8190431	intergenic|chr1:8189931-8190431	intergenic	RBP7	ENSG00000162444	HepG2	0.465962
chr1	8189931	8190431	intergenic|chr1:8189931-8190431	intergenic	CASZ1	ENSG00000130940	HepG2	0.512391
chr1	8189931	8190431	intergenic|chr1:8189931-8190431	intergenic	ANGPTL7	ENSG00000171819	HepG2	0.347542
chr1	8194502	8195002	intergenic|chr1:8194502-8195002	intergenic	LINC01714	ENSG00000227634	HepG2	0.619372
chr1	8194502	8195002	intergenic|chr1:8194502-8195002	intergenic	SLC45A1	ENSG00000162426	HepG2	0.380611
chr1	8197709	8198209	intergenic|chr1:8197709-8198209	intergenic	LINC01714	ENSG00000227634	HepG2	0.913927
chr1	8197709	8198209	intergenic|chr1:8197709-8198209	intergenic	SLC45A1	ENSG00000162426	HepG2	0.517244
chr1	8200224	8200724	intergenic|chr1:8200224-8200724	intergenic	LINC01714	ENSG00000227634	HepG2	0.945853
chr1	8200224	8200724	intergenic|chr1:8200224-8200724	intergenic	SLC45A1	ENSG00000162426	HepG2	0.452766
chr1	8201183	8201683	intergenic|chr1:8201183-8201683	intergenic	LINC01714	ENSG00000227634	HepG2	0.909685
chr1	8201183	8201683	intergenic|chr1:8201183-8201683	intergenic	SLC45A1	ENSG00000162426	HepG2	0.371209
chr1	8202059	8202559	intergenic|chr1:8202059-8202559	intergenic	LINC01714	ENSG00000227634	HepG2	0.921661
chr1	8202059	8202559	intergenic|chr1:8202059-8202559	intergenic	SLC45A1	ENSG00000162426	HepG2	0.416724
chr1	8208421	8208921	promoter|chr1:8208421-8208921	promoter	LINC01714	ENSG00000227634	HepG2	0.99997
chr1	8211877	8212377	genic|chr1:8211877-8212377	genic	ERRFI1	ENSG00000116285	HepG2	0.478457
chr1	8211877	8212377	genic|chr1:8211877-8212377	genic	LINC01714	ENSG00000227634	HepG2	0.987275
chr1	8211877	8212377	genic|chr1:8211877-8212377	genic	SLC45A1	ENSG00000162426	HepG2	0.8255
chr1	8211877	8212377	genic|chr1:8211877-8212377	genic	RBP7	ENSG00000162444	HepG2	0.284244
chr1	8211877	8212377	genic|chr1:8211877-8212377	genic	CASZ1	ENSG00000130940	HepG2	0.322005
chr1	8229954	8230678	intergenic|chr1:8229954-8230678	intergenic	LINC01714	ENSG00000227634	HepG2	0.497347
chr1	8229954	8230678	intergenic|chr1:8229954-8230678	intergenic	SLC45A1	ENSG00000162426	HepG2	0.459738
chr1	8238916	8240498	intergenic|chr1:8238916-8240498	intergenic	ERRFI1	ENSG00000116285	HepG2	0.628161
chr1	8238916	8240498	intergenic|chr1:8238916-8240498	intergenic	LINC01714	ENSG00000227634	HepG2	0.915985
chr1	8238916	8240498	intergenic|chr1:8238916-8240498	intergenic	SLC45A1	ENSG00000162426	HepG2	0.94736
chr1	8238916	8240498	intergenic|chr1:8238916-8240498	intergenic	SLC2A5	ENSG00000142583	HepG2	0.458659
chr1	8238916	8240498	intergenic|chr1:8238916-8240498	intergenic	RBP7	ENSG00000162444	HepG2	0.364816
chr1	8238916	8240498	intergenic|chr1:8238916-8240498	intergenic	CASZ1	ENSG00000130940	HepG2	0.410302
chr1	8241542	8242042	intergenic|chr1:8241542-8242042	intergenic	LINC01714	ENSG00000227634	HepG2	0.44186
chr1	8241542	8242042	intergenic|chr1:8241542-8242042	intergenic	SLC45A1	ENSG00000162426	HepG2	0.747187
chr1	8252214	8253338	intergenic|chr1:8252214-8253338	intergenic	SLC45A1	ENSG00000162426	HepG2	0.345471
chr1	8258996	8259496	intergenic|chr1:8258996-8259496	intergenic	KCNAB2	ENSG00000069424	HepG2	0.540163
chr1	8258996	8259496	intergenic|chr1:8258996-8259496	intergenic	HES2	ENSG00000069812	HepG2	0.36655
chr1	8258996	8259496	intergenic|chr1:8258996-8259496	intergenic	PER3	ENSG00000049246	HepG2	0.43646
chr1	8258996	8259496	intergenic|chr1:8258996-8259496	intergenic	ERRFI1	ENSG00000116285	HepG2	0.802244
chr1	8258996	8259496	intergenic|chr1:8258996-8259496	intergenic	LINC01714	ENSG00000227634	HepG2	0.900743
chr1	8258996	8259496	intergenic|chr1:8258996-8259496	intergenic	SLC45A1	ENSG00000162426	HepG2	0.930052
chr1	8258996	8259496	intergenic|chr1:8258996-8259496	intergenic	SLC2A5	ENSG00000142583	HepG2	0.467312
chr1	8258996	8259496	intergenic|chr1:8258996-8259496	intergenic	CLSTN1	ENSG00000171603	HepG2	0.339491
chr1	8258996	8259496	intergenic|chr1:8258996-8259496	intergenic	RBP7	ENSG00000162444	HepG2	0.632076
chr1	8258996	8259496	intergenic|chr1:8258996-8259496	intergenic	CORT	ENSG00000241563	HepG2	0.304683
chr1	8258996	8259496	intergenic|chr1:8258996-8259496	intergenic	CASZ1	ENSG00000130940	HepG2	0.540713
chr1	8258996	8259496	intergenic|chr1:8258996-8259496	intergenic	ANGPTL7	ENSG00000171819	HepG2	0.373984
chr1	8259549	8260049	intergenic|chr1:8259549-8260049	intergenic	ERRFI1	ENSG00000116285	HepG2	0.540692
chr1	8259549	8260049	intergenic|chr1:8259549-8260049	intergenic	LINC01714	ENSG00000227634	HepG2	0.73507
chr1	8259549	8260049	intergenic|chr1:8259549-8260049	intergenic	SLC45A1	ENSG00000162426	HepG2	0.791367
chr1	8259549	8260049	intergenic|chr1:8259549-8260049	intergenic	RBP7	ENSG00000162444	HepG2	0.342774
chr1	8260688	8261188	intergenic|chr1:8260688-8261188	intergenic	SLC45A1	ENSG00000162426	HepG2	0.457189
chr1	8312136	8312636	intergenic|chr1:8312136-8312636	intergenic	SLC45A1	ENSG00000162426	HepG2	0.954071
chr1	8314221	8314721	intergenic|chr1:8314221-8314721	intergenic	SLC45A1	ENSG00000162426	HepG2	0.966622
chr1	8315749	8316249	intergenic|chr1:8315749-8316249	intergenic	SLC45A1	ENSG00000162426	HepG2	0.933102
chr1	8317834	8318334	promoter|chr1:8317834-8318334	promoter	SLC45A1	ENSG00000162426	HepG2	0.999978
chr1	8342276	8342776	genic|chr1:8342276-8342776	genic	SLC45A1	ENSG00000162426	HepG2	0.378602
chr1	8343356	8344175	genic|chr1:8343356-8344175	genic	SLC45A1	ENSG00000162426	HepG2	0.367949
chr1	8347560	8348478	intergenic|chr1:8347560-8348478	intergenic	SLC45A1	ENSG00000162426	HepG2	0.355774
chr1	8348879	8349379	intergenic|chr1:8348879-8349379	intergenic	SLC45A1	ENSG00000162426	HepG2	0.469964
chr1	8563879	8564379	genic|chr1:8563879-8564379	genic	HES2	ENSG00000069812	HepG2	0.309875
chr1	8563879	8564379	genic|chr1:8563879-8564379	genic	LINC01714	ENSG00000227634	HepG2	0.305948
chr1	8563879	8564379	genic|chr1:8563879-8564379	genic	SLC45A1	ENSG00000162426	HepG2	0.518264
chr1	8563879	8564379	genic|chr1:8563879-8564379	genic	RERE	ENSG00000142599	HepG2	0.385147
chr1	8563879	8564379	genic|chr1:8563879-8564379	genic	SLC2A5	ENSG00000142583	HepG2	0.444103
chr1	8563879	8564379	genic|chr1:8563879-8564379	genic	CLSTN1	ENSG00000171603	HepG2	0.334407
chr1	8563879	8564379	genic|chr1:8563879-8564379	genic	RBP7	ENSG00000162444	HepG2	0.436124
chr1	8563879	8564379	genic|chr1:8563879-8564379	genic	CASZ1	ENSG00000130940	HepG2	0.475654
chr1	8563879	8564379	genic|chr1:8563879-8564379	genic	ANGPTL7	ENSG00000171819	HepG2	0.31131
chr1	8668137	8668637	genic|chr1:8668137-8668637	genic	SLC45A1	ENSG00000162426	HepG2	0.302544
chr1	8668137	8668637	genic|chr1:8668137-8668637	genic	CASZ1	ENSG00000130940	HepG2	0.287035
chr1	8670172	8670952	genic|chr1:8670172-8670952	genic	SLC45A1	ENSG00000162426	HepG2	0.405979
chr1	8670172	8670952	genic|chr1:8670172-8670952	genic	SLC2A5	ENSG00000142583	HepG2	0.295635
chr1	8712014	8713169	genic|chr1:8712014-8713169	genic	SLC45A1	ENSG00000162426	HepG2	0.325284
chr1	8712014	8713169	genic|chr1:8712014-8713169	genic	CASZ1	ENSG00000130940	HepG2	0.287657
chr1	8736892	8737392	genic|chr1:8736892-8737392	genic	SLC45A1	ENSG00000162426	HepG2	0.404168
chr1	8736892	8737392	genic|chr1:8736892-8737392	genic	SLC2A5	ENSG00000142583	HepG2	0.342734
chr1	8740058	8740558	genic|chr1:8740058-8740558	genic	SLC45A1	ENSG00000162426	HepG2	0.460629
chr1	8740058	8740558	genic|chr1:8740058-8740558	genic	RERE	ENSG00000142599	HepG2	0.459622
chr1	8740058	8740558	genic|chr1:8740058-8740558	genic	SLC2A5	ENSG00000142583	HepG2	0.356025
chr1	8740058	8740558	genic|chr1:8740058-8740558	genic	RBP7	ENSG00000162444	HepG2	0.347466
chr1	8740058	8740558	genic|chr1:8740058-8740558	genic	CASZ1	ENSG00000130940	HepG2	0.385318
chr1	8741986	8742486	genic|chr1:8741986-8742486	genic	HES2	ENSG00000069812	HepG2	0.341067
chr1	8741986	8742486	genic|chr1:8741986-8742486	genic	PER3	ENSG00000049246	HepG2	0.288923
chr1	8741986	8742486	genic|chr1:8741986-8742486	genic	LINC01714	ENSG00000227634	HepG2	0.293532
chr1	8741986	8742486	genic|chr1:8741986-8742486	genic	SLC45A1	ENSG00000162426	HepG2	0.572925
chr1	8741986	8742486	genic|chr1:8741986-8742486	genic	RERE	ENSG00000142599	HepG2	0.559707
chr1	8741986	8742486	genic|chr1:8741986-8742486	genic	SLC2A5	ENSG00000142583	HepG2	0.461852
chr1	8741986	8742486	genic|chr1:8741986-8742486	genic	CLSTN1	ENSG00000171603	HepG2	0.352826
chr1	8741986	8742486	genic|chr1:8741986-8742486	genic	RBP7	ENSG00000162444	HepG2	0.453715
chr1	8741986	8742486	genic|chr1:8741986-8742486	genic	CASZ1	ENSG00000130940	HepG2	0.494966
chr1	8741986	8742486	genic|chr1:8741986-8742486	genic	ANGPTL7	ENSG00000171819	HepG2	0.328915
chr1	8815596	8816096	genic|chr1:8815596-8816096	genic	RERE	ENSG00000142599	HepG2	0.442543
chr1	8817390	8818419	promoter|chr1:8817390-8818419	promoter	RERE	ENSG00000142599	HepG2	0.990593
chr1	8818426	8818926	intergenic|chr1:8818426-8818926	intergenic	RERE	ENSG00000142599	HepG2	0.392817
chr1	8822685	8823185	intergenic|chr1:8822685-8823185	intergenic	RERE	ENSG00000142599	HepG2	0.737849
chr1	8824376	8825591	intergenic|chr1:8824376-8825591	intergenic	RERE	ENSG00000142599	HepG2	0.415272
chr1	8858016	8858516	intergenic|chr1:8858016-8858516	intergenic	RERE	ENSG00000142599	HepG2	0.408744
chr1	8878546	8879386	promoter|chr1:8878546-8879386	promoter	ENO1	ENSG00000074800	HepG2	0.98535
chr1	8879948	8880723	intergenic|chr1:8879948-8880723	intergenic	SLC45A1	ENSG00000162426	HepG2	0.341297
chr1	8879948	8880723	intergenic|chr1:8879948-8880723	intergenic	ENO1	ENSG00000074800	HepG2	0.716243
chr1	8879948	8880723	intergenic|chr1:8879948-8880723	intergenic	SLC2A5	ENSG00000142583	HepG2	0.728688
chr1	8879948	8880723	intergenic|chr1:8879948-8880723	intergenic	RBP7	ENSG00000162444	HepG2	0.289831
chr1	8879948	8880723	intergenic|chr1:8879948-8880723	intergenic	CASZ1	ENSG00000130940	HepG2	0.321132
chr1	8913386	8913886	intergenic|chr1:8913386-8913886	intergenic	SLC2A5	ENSG00000142583	HepG2	0.357987
chr1	9058432	9058932	genic|chr1:9058432-9058932	genic	SLC2A5	ENSG00000142583	HepG2	0.453162
chr1	9064446	9064946	genic|chr1:9064446-9064946	genic	SLC2A5	ENSG00000142583	HepG2	0.883717
chr1	9067171	9067671	genic|chr1:9067171-9067671	genic	SLC2A5	ENSG00000142583	HepG2	0.89249
chr1	9069365	9070078	promoter|chr1:9069365-9070078	promoter	SLC2A5	ENSG00000142583	HepG2	0.999843
chr1	9074986	9075486	intergenic|chr1:9074986-9075486	intergenic	SLC2A5	ENSG00000142583	HepG2	0.636657
chr1	9100391	9100891	intergenic|chr1:9100391-9100891	intergenic	SLC2A5	ENSG00000142583	HepG2	0.759412
chr1	9101481	9101981	intergenic|chr1:9101481-9101981	intergenic	SLC2A5	ENSG00000142583	HepG2	0.4146
chr1	9110683	9111183	genic|chr1:9110683-9111183	genic	SLC2A5	ENSG00000142583	HepG2	0.756388
chr1	9110683	9111183	genic|chr1:9110683-9111183	genic	GPR157	ENSG00000180758	HepG2	0.883318
chr1	9110683	9111183	genic|chr1:9110683-9111183	genic	LINC01759	ENSG00000234546	HepG2	0.303335
chr1	9110683	9111183	genic|chr1:9110683-9111183	genic	MIR34AHG	ENSG00000228526	HepG2	0.322328
chr1	9113007	9113507	genic|chr1:9113007-9113507	genic	SLC2A5	ENSG00000142583	HepG2	0.928106
chr1	9113007	9113507	genic|chr1:9113007-9113507	genic	GPR157	ENSG00000180758	HepG2	0.966215
chr1	9113007	9113507	genic|chr1:9113007-9113507	genic	LINC01759	ENSG00000234546	HepG2	0.599819
chr1	9113007	9113507	genic|chr1:9113007-9113507	genic	MIR34AHG	ENSG00000228526	HepG2	0.620828
chr1	9113007	9113507	genic|chr1:9113007-9113507	genic	H6PD	ENSG00000049239	HepG2	0.372517
chr1	9113007	9113507	genic|chr1:9113007-9113507	genic	SPSB1	ENSG00000171621	HepG2	0.44736
chr1	9113007	9113507	genic|chr1:9113007-9113507	genic	RBP7	ENSG00000162444	HepG2	0.331977
chr1	9113007	9113507	genic|chr1:9113007-9113507	genic	CASZ1	ENSG00000130940	HepG2	0.474701
chr1	9128560	9129877	promoter|chr1:9128560-9129877	promoter	GPR157	ENSG00000180758	HepG2	0.998314
chr1	9145209	9145709	intergenic|chr1:9145209-9145709	intergenic	GPR157	ENSG00000180758	HepG2	0.338431
chr1	9162764	9163264	genic|chr1:9162764-9163264	genic	SLC2A5	ENSG00000142583	HepG2	0.315754
chr1	9162764	9163264	genic|chr1:9162764-9163264	genic	GPR157	ENSG00000180758	HepG2	0.3258
chr1	9162764	9163264	genic|chr1:9162764-9163264	genic	LINC01759	ENSG00000234546	HepG2	0.429136
chr1	9162764	9163264	genic|chr1:9162764-9163264	genic	MIR34AHG	ENSG00000228526	HepG2	0.450195
chr1	9163552	9164387	genic|chr1:9163552-9164387	genic	SLC2A5	ENSG00000142583	HepG2	0.422415
chr1	9163552	9164387	genic|chr1:9163552-9164387	genic	GPR157	ENSG00000180758	HepG2	0.451028
chr1	9163552	9164387	genic|chr1:9163552-9164387	genic	LINC01759	ENSG00000234546	HepG2	0.52139
chr1	9163552	9164387	genic|chr1:9163552-9164387	genic	MIR34AHG	ENSG00000228526	HepG2	0.542587
chr1	9172052	9172552	genic|chr1:9172052-9172552	genic	SLC2A5	ENSG00000142583	HepG2	0.433962
chr1	9172052	9172552	genic|chr1:9172052-9172552	genic	GPR157	ENSG00000180758	HepG2	0.628259
chr1	9172052	9172552	genic|chr1:9172052-9172552	genic	LINC01759	ENSG00000234546	HepG2	0.70365
chr1	9172052	9172552	genic|chr1:9172052-9172552	genic	MIR34AHG	ENSG00000228526	HepG2	0.720432
chr1	9180169	9180669	genic|chr1:9180169-9180669	genic	SLC2A5	ENSG00000142583	HepG2	0.396589
chr1	9180169	9180669	genic|chr1:9180169-9180669	genic	GPR157	ENSG00000180758	HepG2	0.498117
chr1	9180169	9180669	genic|chr1:9180169-9180669	genic	LINC01759	ENSG00000234546	HepG2	0.872688
chr1	9180169	9180669	genic|chr1:9180169-9180669	genic	MIR34AHG	ENSG00000228526	HepG2	0.880544
chr1	9181241	9182622	promoter|chr1:9181241-9182622	promoter	LINC01759	ENSG00000234546	HepG2	0.995205
chr1	9181241	9182622	promoter|chr1:9181241-9182622	promoter	MIR34AHG	ENSG00000228526	HepG2	0.995207
chr1	9189127	9189912	genic|chr1:9189127-9189912	genic	LINC01759	ENSG00000234546	HepG2	0.713714
chr1	9189127	9189912	genic|chr1:9189127-9189912	genic	MIR34AHG	ENSG00000228526	HepG2	0.732701
chr1	9193991	9194491	intergenic|chr1:9193991-9194491	intergenic	SLC2A5	ENSG00000142583	HepG2	0.312548
chr1	9193991	9194491	intergenic|chr1:9193991-9194491	intergenic	GPR157	ENSG00000180758	HepG2	0.431343
chr1	9193991	9194491	intergenic|chr1:9193991-9194491	intergenic	LINC01759	ENSG00000234546	HepG2	0.663101
chr1	9193991	9194491	intergenic|chr1:9193991-9194491	intergenic	MIR34AHG	ENSG00000228526	HepG2	0.683749
chr1	9233281	9233781	intergenic|chr1:9233281-9233781	intergenic	SLC2A5	ENSG00000142583	HepG2	0.4761
chr1	9233281	9233781	intergenic|chr1:9233281-9233781	intergenic	GPR157	ENSG00000180758	HepG2	0.537492
chr1	9233281	9233781	intergenic|chr1:9233281-9233781	intergenic	LINC01759	ENSG00000234546	HepG2	0.524518
chr1	9233281	9233781	intergenic|chr1:9233281-9233781	intergenic	MIR34AHG	ENSG00000228526	HepG2	0.546736
chr1	9233281	9233781	intergenic|chr1:9233281-9233781	intergenic	H6PD	ENSG00000049239	HepG2	0.933642
chr1	9233281	9233781	intergenic|chr1:9233281-9233781	intergenic	SPSB1	ENSG00000171621	HepG2	0.546853
chr1	9233281	9233781	intergenic|chr1:9233281-9233781	intergenic	TMEM201	ENSG00000188807	HepG2	0.310648
chr1	9233281	9233781	intergenic|chr1:9233281-9233781	intergenic	RBP7	ENSG00000162444	HepG2	0.347414
chr1	9233281	9233781	intergenic|chr1:9233281-9233781	intergenic	CASZ1	ENSG00000130940	HepG2	0.362284
chr1	9234079	9235068	promoter|chr1:9234079-9235068	promoter	H6PD	ENSG00000049239	HepG2	0.995702
chr1	9239582	9240082	genic|chr1:9239582-9240082	genic	H6PD	ENSG00000049239	HepG2	0.552274
chr1	9239582	9240082	genic|chr1:9239582-9240082	genic	SPSB1	ENSG00000171621	HepG2	0.316454
chr1	9249309	9250869	genic|chr1:9249309-9250869	genic	SPSB1	ENSG00000171621	HepG2	0.373658
chr1	9279095	9279850	intergenic|chr1:9279095-9279850	intergenic	SPSB1	ENSG00000171621	HepG2	0.464419
chr1	9280293	9281094	intergenic|chr1:9280293-9281094	intergenic	SPSB1	ENSG00000171621	HepG2	0.287968
chr1	9288925	9289425	intergenic|chr1:9288925-9289425	intergenic	SPSB1	ENSG00000171621	HepG2	0.729189
chr1	9289590	9290551	intergenic|chr1:9289590-9290551	intergenic	SPSB1	ENSG00000171621	HepG2	0.866356
chr1	9291762	9292262	intergenic|chr1:9291762-9292262	intergenic	SPSB1	ENSG00000171621	HepG2	0.818372
chr1	9292607	9293131	promoter|chr1:9292607-9293131	promoter	SPSB1	ENSG00000171621	HepG2	0.999574
chr1	9294391	9294891	genic|chr1:9294391-9294891	genic	SPSB1	ENSG00000171621	HepG2	0.549496
chr1	9294952	9295452	genic|chr1:9294952-9295452	genic	SPSB1	ENSG00000171621	HepG2	0.659092
chr1	9299794	9300557	genic|chr1:9299794-9300557	genic	SPSB1	ENSG00000171621	HepG2	0.919899
chr1	9299794	9300557	genic|chr1:9299794-9300557	genic	RBP7	ENSG00000162444	HepG2	0.331904
chr1	9331600	9332100	genic|chr1:9331600-9332100	genic	SPSB1	ENSG00000171621	HepG2	0.336829
chr1	9401770	9402270	intergenic|chr1:9401770-9402270	intergenic	SPSB1	ENSG00000171621	HepG2	0.417688
chr1	9428712	9429212	intergenic|chr1:9428712-9429212	intergenic	SPSB1	ENSG00000171621	HepG2	0.531612
chr1	9435084	9435995	intergenic|chr1:9435084-9435995	intergenic	SPSB1	ENSG00000171621	HepG2	0.776178
chr1	9435084	9435995	intergenic|chr1:9435084-9435995	intergenic	TMEM201	ENSG00000188807	HepG2	0.340167
chr1	9435084	9435995	intergenic|chr1:9435084-9435995	intergenic	CLSTN1	ENSG00000171603	HepG2	0.298447
chr1	9435084	9435995	intergenic|chr1:9435084-9435995	intergenic	RBP7	ENSG00000162444	HepG2	0.559375
chr1	9435084	9435995	intergenic|chr1:9435084-9435995	intergenic	CASZ1	ENSG00000130940	HepG2	0.370066
chr1	9436223	9436723	intergenic|chr1:9436223-9436723	intergenic	SPSB1	ENSG00000171621	HepG2	0.595269
chr1	9436223	9436723	intergenic|chr1:9436223-9436723	intergenic	RBP7	ENSG00000162444	HepG2	0.379307
chr1	9438509	9439009	intergenic|chr1:9438509-9439009	intergenic	SPSB1	ENSG00000171621	HepG2	0.748344
chr1	9438509	9439009	intergenic|chr1:9438509-9439009	intergenic	TMEM201	ENSG00000188807	HepG2	0.293293
chr1	9438509	9439009	intergenic|chr1:9438509-9439009	intergenic	RBP7	ENSG00000162444	HepG2	0.507025
chr1	9438509	9439009	intergenic|chr1:9438509-9439009	intergenic	CASZ1	ENSG00000130940	HepG2	0.324886
chr1	9439326	9439826	intergenic|chr1:9439326-9439826	intergenic	SPSB1	ENSG00000171621	HepG2	0.544905
chr1	9439326	9439826	intergenic|chr1:9439326-9439826	intergenic	RBP7	ENSG00000162444	HepG2	0.313902
chr1	9447135	9447635	intergenic|chr1:9447135-9447635	intergenic	SPSB1	ENSG00000171621	HepG2	0.327365
chr1	9455696	9456196	intergenic|chr1:9455696-9456196	intergenic	SPSB1	ENSG00000171621	HepG2	0.302375
chr1	9490991	9491491	intergenic|chr1:9490991-9491491	intergenic	SPSB1	ENSG00000171621	HepG2	0.340285
chr1	9532728	9533228	intergenic|chr1:9532728-9533228	intergenic	SLC25A33	ENSG00000171612	HepG2	0.629922
chr1	9532728	9533228	intergenic|chr1:9532728-9533228	intergenic	TMEM201	ENSG00000188807	HepG2	0.32859
chr1	9537813	9538313	intergenic|chr1:9537813-9538313	intergenic	SLC2A5	ENSG00000142583	HepG2	0.436501
chr1	9537813	9538313	intergenic|chr1:9537813-9538313	intergenic	GPR157	ENSG00000180758	HepG2	0.287691
chr1	9537813	9538313	intergenic|chr1:9537813-9538313	intergenic	SPSB1	ENSG00000171621	HepG2	0.709882
chr1	9537813	9538313	intergenic|chr1:9537813-9538313	intergenic	SLC25A33	ENSG00000171612	HepG2	0.938107
chr1	9537813	9538313	intergenic|chr1:9537813-9538313	intergenic	TMEM201	ENSG00000188807	HepG2	0.798303
chr1	9537813	9538313	intergenic|chr1:9537813-9538313	intergenic	CLSTN1	ENSG00000171603	HepG2	0.301625
chr1	9537813	9538313	intergenic|chr1:9537813-9538313	intergenic	RBP7	ENSG00000162444	HepG2	0.554619
chr1	9537813	9538313	intergenic|chr1:9537813-9538313	intergenic	CORT	ENSG00000241563	HepG2	0.39505
chr1	9537813	9538313	intergenic|chr1:9537813-9538313	intergenic	CASZ1	ENSG00000130940	HepG2	0.434205
chr1	9537813	9538313	intergenic|chr1:9537813-9538313	intergenic	ANGPTL7	ENSG00000171819	HepG2	0.464292
chr1	9539052	9539718	promoter|chr1:9539052-9539718	promoter	SLC25A33	ENSG00000171612	HepG2	0.999161
chr1	9542375	9542875	genic|chr1:9542375-9542875	genic	SLC25A33	ENSG00000171612	HepG2	0.369623
chr1	9550097	9550597	genic|chr1:9550097-9550597	genic	HES2	ENSG00000069812	HepG2	0.299506
chr1	9550097	9550597	genic|chr1:9550097-9550597	genic	SLC45A1	ENSG00000162426	HepG2	0.32664
chr1	9550097	9550597	genic|chr1:9550097-9550597	genic	SLC2A5	ENSG00000142583	HepG2	0.603294
chr1	9550097	9550597	genic|chr1:9550097-9550597	genic	SPSB1	ENSG00000171621	HepG2	0.728789
chr1	9550097	9550597	genic|chr1:9550097-9550597	genic	SLC25A33	ENSG00000171612	HepG2	0.836563
chr1	9550097	9550597	genic|chr1:9550097-9550597	genic	TMEM201	ENSG00000188807	HepG2	0.928461
chr1	9550097	9550597	genic|chr1:9550097-9550597	genic	CLSTN1	ENSG00000171603	HepG2	0.404449
chr1	9550097	9550597	genic|chr1:9550097-9550597	genic	RBP7	ENSG00000162444	HepG2	0.643913
chr1	9550097	9550597	genic|chr1:9550097-9550597	genic	CORT	ENSG00000241563	HepG2	0.292823
chr1	9550097	9550597	genic|chr1:9550097-9550597	genic	CASZ1	ENSG00000130940	HepG2	0.52195
chr1	9550097	9550597	genic|chr1:9550097-9550597	genic	ANGPTL7	ENSG00000171819	HepG2	0.339281
chr1	9553735	9554235	genic|chr1:9553735-9554235	genic	HES2	ENSG00000069812	HepG2	0.288405
chr1	9553735	9554235	genic|chr1:9553735-9554235	genic	SLC45A1	ENSG00000162426	HepG2	0.315661
chr1	9553735	9554235	genic|chr1:9553735-9554235	genic	SLC2A5	ENSG00000142583	HepG2	0.590894
chr1	9553735	9554235	genic|chr1:9553735-9554235	genic	SPSB1	ENSG00000171621	HepG2	0.71902
chr1	9553735	9554235	genic|chr1:9553735-9554235	genic	SLC25A33	ENSG00000171612	HepG2	0.819669
chr1	9553735	9554235	genic|chr1:9553735-9554235	genic	TMEM201	ENSG00000188807	HepG2	0.922534
chr1	9553735	9554235	genic|chr1:9553735-9554235	genic	CLSTN1	ENSG00000171603	HepG2	0.390663
chr1	9553735	9554235	genic|chr1:9553735-9554235	genic	RBP7	ENSG00000162444	HepG2	0.629806
chr1	9553735	9554235	genic|chr1:9553735-9554235	genic	CASZ1	ENSG00000130940	HepG2	0.508469
chr1	9553735	9554235	genic|chr1:9553735-9554235	genic	ANGPTL7	ENSG00000171819	HepG2	0.327006
chr1	9557570	9558070	genic|chr1:9557570-9558070	genic	TMEM201	ENSG00000188807	HepG2	0.331499
chr1	9564940	9565440	genic|chr1:9564940-9565440	genic	HES2	ENSG00000069812	HepG2	0.393246
chr1	9564940	9565440	genic|chr1:9564940-9565440	genic	SLC45A1	ENSG00000162426	HepG2	0.284092
chr1	9564940	9565440	genic|chr1:9564940-9565440	genic	SLC2A5	ENSG00000142583	HepG2	0.662701
chr1	9564940	9565440	genic|chr1:9564940-9565440	genic	SPSB1	ENSG00000171621	HepG2	0.614797
chr1	9564940	9565440	genic|chr1:9564940-9565440	genic	SLC25A33	ENSG00000171612	HepG2	0.573411
chr1	9564940	9565440	genic|chr1:9564940-9565440	genic	TMEM201	ENSG00000188807	HepG2	0.897152
chr1	9564940	9565440	genic|chr1:9564940-9565440	genic	CLSTN1	ENSG00000171603	HepG2	0.426943
chr1	9564940	9565440	genic|chr1:9564940-9565440	genic	RBP7	ENSG00000162444	HepG2	0.599863
chr1	9564940	9565440	genic|chr1:9564940-9565440	genic	CORT	ENSG00000241563	HepG2	0.438956
chr1	9564940	9565440	genic|chr1:9564940-9565440	genic	CASZ1	ENSG00000130940	HepG2	0.467063
chr1	9564940	9565440	genic|chr1:9564940-9565440	genic	ANGPTL7	ENSG00000171819	HepG2	0.291505
chr1	9564940	9565440	genic|chr1:9564940-9565440	genic	LINC01647	ENSG00000235643	HepG2	0.389754
chr1	9565585	9566085	genic|chr1:9565585-9566085	genic	TMEM201	ENSG00000188807	HepG2	0.404881
chr1	9588436	9589123	promoter|chr1:9588436-9589123	promoter	TMEM201	ENSG00000188807	HepG2	0.999498
chr1	9593349	9593849	genic|chr1:9593349-9593849	genic	TMEM201	ENSG00000188807	HepG2	0.97485
chr1	9593349	9593849	genic|chr1:9593349-9593849	genic	CLSTN1	ENSG00000171603	HepG2	0.575494
chr1	9593349	9593849	genic|chr1:9593349-9593849	genic	RBP7	ENSG00000162444	HepG2	0.328725
chr1	9671350	9671850	genic|chr1:9671350-9671850	genic	CLSTN1	ENSG00000171603	HepG2	0.355872
chr1	9717250	9718006	genic|chr1:9717250-9718006	genic	SPSB1	ENSG00000171621	HepG2	0.333231
chr1	9717250	9718006	genic|chr1:9717250-9718006	genic	CLSTN1	ENSG00000171603	HepG2	0.683406
chr1	9717250	9718006	genic|chr1:9717250-9718006	genic	RBP7	ENSG00000162444	HepG2	0.343423
chr1	9717250	9718006	genic|chr1:9717250-9718006	genic	CORT	ENSG00000241563	HepG2	0.306604
chr1	9717250	9718006	genic|chr1:9717250-9718006	genic	CASZ1	ENSG00000130940	HepG2	0.310523
chr1	9719023	9719523	genic|chr1:9719023-9719523	genic	CLSTN1	ENSG00000171603	HepG2	0.371816
chr1	9815084	9815584	genic|chr1:9815084-9815584	genic	CLSTN1	ENSG00000171603	HepG2	0.978382
chr1	9816154	9816654	genic|chr1:9816154-9816654	genic	CLSTN1	ENSG00000171603	HepG2	0.901409
chr1	9823755	9824916	promoter|chr1:9823755-9824916	promoter	CLSTN1	ENSG00000171603	HepG2	0.999189
chr1	9825062	9826165	intergenic|chr1:9825062-9826165	intergenic	CLSTN1	ENSG00000171603	HepG2	0.954115
chr1	9827513	9828013	intergenic|chr1:9827513-9828013	intergenic	CLSTN1	ENSG00000171603	HepG2	0.648612
chr1	9835650	9836150	intergenic|chr1:9835650-9836150	intergenic	CLSTN1	ENSG00000171603	HepG2	0.380057
chr1	9838966	9839466	intergenic|chr1:9838966-9839466	intergenic	CLSTN1	ENSG00000171603	HepG2	0.308741
chr1	9870551	9871051	genic|chr1:9870551-9871051	genic	CLSTN1	ENSG00000171603	HepG2	0.423988
chr1	9874814	9875314	genic|chr1:9874814-9875314	genic	RBP7	ENSG00000162444	HepG2	0.310826
chr1	9900292	9900792	genic|chr1:9900292-9900792	genic	CTNNBIP1	ENSG00000178585	HepG2	0.42334
chr1	9900292	9900792	genic|chr1:9900292-9900792	genic	RBP7	ENSG00000162444	HepG2	0.421683
chr1	9908720	9909220	genic|chr1:9908720-9909220	genic	CTNNBIP1	ENSG00000178585	HepG2	0.396512
chr1	9910008	9911164	promoter|chr1:9910008-9911164	promoter	CTNNBIP1	ENSG00000178585	HepG2	0.999415
chr1	9912506	9913006	intergenic|chr1:9912506-9913006	intergenic	CLSTN1	ENSG00000171603	HepG2	0.30915
chr1	9912506	9913006	intergenic|chr1:9912506-9913006	intergenic	CTNNBIP1	ENSG00000178585	HepG2	0.741945
chr1	9912506	9913006	intergenic|chr1:9912506-9913006	intergenic	RBP7	ENSG00000162444	HepG2	0.319473
chr1	9913927	9914791	intergenic|chr1:9913927-9914791	intergenic	HES2	ENSG00000069812	HepG2	0.382134
chr1	9913927	9914791	intergenic|chr1:9913927-9914791	intergenic	SLC2A5	ENSG00000142583	HepG2	0.296262
chr1	9913927	9914791	intergenic|chr1:9913927-9914791	intergenic	CLSTN1	ENSG00000171603	HepG2	0.781875
chr1	9913927	9914791	intergenic|chr1:9913927-9914791	intergenic	CTNNBIP1	ENSG00000178585	HepG2	0.974911
chr1	9913927	9914791	intergenic|chr1:9913927-9914791	intergenic	LZIC	ENSG00000162441	HepG2	0.613535
chr1	9913927	9914791	intergenic|chr1:9913927-9914791	intergenic	NMNAT1	ENSG00000173614	HepG2	0.392326
chr1	9913927	9914791	intergenic|chr1:9913927-9914791	intergenic	RBP7	ENSG00000162444	HepG2	0.787555
chr1	9913927	9914791	intergenic|chr1:9913927-9914791	intergenic	CASZ1	ENSG00000130940	HepG2	0.453216
chr1	9913927	9914791	intergenic|chr1:9913927-9914791	intergenic	DISP3	ENSG00000204624	HepG2	0.284625
chr1	9927177	9927677	genic|chr1:9927177-9927677	genic	CTNNBIP1	ENSG00000178585	HepG2	0.286143
chr1	9929375	9929875	genic|chr1:9929375-9929875	genic	CLSTN1	ENSG00000171603	HepG2	0.75873
chr1	9929375	9929875	genic|chr1:9929375-9929875	genic	CTNNBIP1	ENSG00000178585	HepG2	0.914887
chr1	9929375	9929875	genic|chr1:9929375-9929875	genic	LZIC	ENSG00000162441	HepG2	0.530403
chr1	9929375	9929875	genic|chr1:9929375-9929875	genic	NMNAT1	ENSG00000173614	HepG2	0.314756
chr1	9929375	9929875	genic|chr1:9929375-9929875	genic	RBP7	ENSG00000162444	HepG2	0.755212
chr1	9929375	9929875	genic|chr1:9929375-9929875	genic	CASZ1	ENSG00000130940	HepG2	0.399203
chr1	9929375	9929875	genic|chr1:9929375-9929875	genic	C1orf127	ENSG00000175262	HepG2	0.35323
chr1	9929921	9930421	genic|chr1:9929921-9930421	genic	CLSTN1	ENSG00000171603	HepG2	0.349828
chr1	9929921	9930421	genic|chr1:9929921-9930421	genic	CTNNBIP1	ENSG00000178585	HepG2	0.67548
chr1	9929921	9930421	genic|chr1:9929921-9930421	genic	LZIC	ENSG00000162441	HepG2	0.479953
chr1	9929921	9930421	genic|chr1:9929921-9930421	genic	RBP7	ENSG00000162444	HepG2	0.674784
chr1	9934053	9934553	genic|chr1:9934053-9934553	genic	CLSTN1	ENSG00000171603	HepG2	0.350669
chr1	9934053	9934553	genic|chr1:9934053-9934553	genic	CTNNBIP1	ENSG00000178585	HepG2	0.623077
chr1	9934053	9934553	genic|chr1:9934053-9934553	genic	LZIC	ENSG00000162441	HepG2	0.394823
chr1	9934053	9934553	genic|chr1:9934053-9934553	genic	RBP7	ENSG00000162444	HepG2	0.600225
chr1	9942863	9943957	promoter|chr1:9942863-9943957	promoter	LZIC	ENSG00000162441	HepG2	0.996061
chr1	9942863	9943957	promoter|chr1:9942863-9943957	promoter	NMNAT1	ENSG00000173614	HepG2	0.990369
chr1	9950245	9950745	genic|chr1:9950245-9950745	genic	RBP7	ENSG00000162444	HepG2	0.379045
chr1	9996946	9997446	promoter|chr1:9996946-9997446	promoter	RBP7	ENSG00000162444	HepG2	0.999892
chr1	10032678	10033232	promoter|chr1:10032678-10033232	promoter	UBE4B	ENSG00000130939	HepG2	0.996645
chr1	10033507	10034007	genic|chr1:10033507-10034007	genic	RBP7	ENSG00000162444	HepG2	0.384565
chr1	10034389	10034889	genic|chr1:10034389-10034889	genic	RBP7	ENSG00000162444	HepG2	0.47544
chr1	10055655	10056155	genic|chr1:10055655-10056155	genic	RBP7	ENSG00000162444	HepG2	0.389272
chr1	10056192	10056692	genic|chr1:10056192-10056692	genic	RBP7	ENSG00000162444	HepG2	0.559203
chr1	10169436	10169936	genic|chr1:10169436-10169936	genic	CLSTN1	ENSG00000171603	HepG2	0.479739
chr1	10169436	10169936	genic|chr1:10169436-10169936	genic	RBP7	ENSG00000162444	HepG2	0.632737
chr1	10169436	10169936	genic|chr1:10169436-10169936	genic	KIF1B	ENSG00000054523	HepG2	0.579741
chr1	10169436	10169936	genic|chr1:10169436-10169936	genic	CASZ1	ENSG00000130940	HepG2	0.434541
chr1	10170982	10171482	genic|chr1:10170982-10171482	genic	TMEM201	ENSG00000188807	HepG2	0.332108
chr1	10170982	10171482	genic|chr1:10170982-10171482	genic	CLSTN1	ENSG00000171603	HepG2	0.486378
chr1	10170982	10171482	genic|chr1:10170982-10171482	genic	RBP7	ENSG00000162444	HepG2	0.785577
chr1	10170982	10171482	genic|chr1:10170982-10171482	genic	KIF1B	ENSG00000054523	HepG2	0.794053
chr1	10170982	10171482	genic|chr1:10170982-10171482	genic	CASZ1	ENSG00000130940	HepG2	0.570447
chr1	10172272	10172772	genic|chr1:10172272-10172772	genic	RBP7	ENSG00000162444	HepG2	0.449649
chr1	10172272	10172772	genic|chr1:10172272-10172772	genic	KIF1B	ENSG00000054523	HepG2	0.413929
chr1	10209764	10210955	promoter|chr1:10209764-10210955	promoter	KIF1B	ENSG00000054523	HepG2	0.998975
chr1	10211321	10211821	genic|chr1:10211321-10211821	genic	KIF1B	ENSG00000054523	HepG2	0.912187
chr1	10211832	10212332	genic|chr1:10211832-10212332	genic	KIF1B	ENSG00000054523	HepG2	0.775112
chr1	10228455	10228955	genic|chr1:10228455-10228955	genic	RBP7	ENSG00000162444	HepG2	0.360471
chr1	10228455	10228955	genic|chr1:10228455-10228955	genic	KIF1B	ENSG00000054523	HepG2	0.53089
chr1	10387472	10388239	intergenic|chr1:10387472-10388239	intergenic	PGD	ENSG00000142657	HepG2	0.426838
chr1	10388258	10388758	intergenic|chr1:10388258-10388758	intergenic	PGD	ENSG00000142657	HepG2	0.661072
chr1	10388258	10388758	intergenic|chr1:10388258-10388758	intergenic	CORT	ENSG00000241563	HepG2	0.307701
chr1	10389226	10389726	intergenic|chr1:10389226-10389726	intergenic	PGD	ENSG00000142657	HepG2	0.284561
chr1	10398679	10399896	promoter|chr1:10398679-10399896	promoter	PGD	ENSG00000142657	HepG2	0.995505
chr1	10401221	10401721	genic|chr1:10401221-10401721	genic	PGD	ENSG00000142657	HepG2	0.557787
chr1	10401221	10401721	genic|chr1:10401221-10401721	genic	CORT	ENSG00000241563	HepG2	0.320191
chr1	10425883	10426383	intergenic|chr1:10425883-10426383	intergenic	APITD1-CORT	ENSG00000251503	HepG2	0.763639
chr1	10425883	10426383	intergenic|chr1:10425883-10426383	intergenic	CENPS	ENSG00000175279	HepG2	0.763639
chr1	10425883	10426383	intergenic|chr1:10425883-10426383	intergenic	CORT	ENSG00000241563	HepG2	0.392934
chr1	10427982	10428482	intergenic|chr1:10427982-10428482	intergenic	APITD1-CORT	ENSG00000251503	HepG2	0.732839
chr1	10427982	10428482	intergenic|chr1:10427982-10428482	intergenic	CENPS	ENSG00000175279	HepG2	0.732839
chr1	10427982	10428482	intergenic|chr1:10427982-10428482	intergenic	CORT	ENSG00000241563	HepG2	0.374716
chr1	10429851	10430974	promoter|chr1:10429851-10430974	promoter	APITD1-CORT	ENSG00000251503	HepG2	0.999147
chr1	10429851	10430974	promoter|chr1:10429851-10430974	promoter	CENPS	ENSG00000175279	HepG2	0.999147
chr1	10438647	10439147	genic|chr1:10438647-10439147	genic	APITD1-CORT	ENSG00000251503	HepG2	0.668093
chr1	10438647	10439147	genic|chr1:10438647-10439147	genic	CENPS	ENSG00000175279	HepG2	0.668093
chr1	10438647	10439147	genic|chr1:10438647-10439147	genic	CORT	ENSG00000241563	HepG2	0.791764
chr1	10449468	10449968	promoter|chr1:10449468-10449968	promoter	CORT	ENSG00000241563	HepG2	0.999961
chr1	10459010	10459703	intergenic|chr1:10459010-10459703	intergenic	CORT	ENSG00000241563	HepG2	0.643902
chr1	10472306	10472873	promoter|chr1:10472306-10472873	promoter	DFFA	ENSG00000160049	HepG2	0.997428
chr1	10474653	10475631	promoter|chr1:10474653-10475631	promoter	PEX14	ENSG00000142655	HepG2	0.931255
chr1	10504266	10504766	genic|chr1:10504266-10504766	genic	CORT	ENSG00000241563	HepG2	0.332916
chr1	10504266	10504766	genic|chr1:10504266-10504766	genic	CASZ1	ENSG00000130940	HepG2	0.576402
chr1	10507396	10507896	genic|chr1:10507396-10507896	genic	CORT	ENSG00000241563	HepG2	0.459903
chr1	10507396	10507896	genic|chr1:10507396-10507896	genic	CASZ1	ENSG00000130940	HepG2	0.624701
chr1	10516096	10516596	genic|chr1:10516096-10516596	genic	CASZ1	ENSG00000130940	HepG2	0.672621
chr1	10518815	10519560	genic|chr1:10518815-10519560	genic	CASZ1	ENSG00000130940	HepG2	0.459281
chr1	10599143	10599980	genic|chr1:10599143-10599980	genic	CORT	ENSG00000241563	HepG2	0.357593
chr1	10599143	10599980	genic|chr1:10599143-10599980	genic	CASZ1	ENSG00000130940	HepG2	0.712031
chr1	10667960	10668696	genic|chr1:10667960-10668696	genic	CASZ1	ENSG00000130940	HepG2	0.45161
chr1	10677382	10677882	genic|chr1:10677382-10677882	genic	CASZ1	ENSG00000130940	HepG2	0.942976
chr1	10679530	10680030	genic|chr1:10679530-10680030	genic	CASZ1	ENSG00000130940	HepG2	0.825899
chr1	10680464	10680964	genic|chr1:10680464-10680964	genic	CASZ1	ENSG00000130940	HepG2	0.629505
chr1	10681399	10681899	genic|chr1:10681399-10681899	genic	CASZ1	ENSG00000130940	HepG2	0.813715
chr1	10685708	10686487	genic|chr1:10685708-10686487	genic	CASZ1	ENSG00000130940	HepG2	0.956383
chr1	10685708	10686487	genic|chr1:10685708-10686487	genic	C1orf127	ENSG00000175262	HepG2	0.485055
chr1	10686489	10687206	genic|chr1:10686489-10687206	genic	CASZ1	ENSG00000130940	HepG2	0.839455
chr1	10692335	10693110	genic|chr1:10692335-10693110	genic	CASZ1	ENSG00000130940	HepG2	0.57188
chr1	10704480	10704980	genic|chr1:10704480-10704980	genic	CASZ1	ENSG00000130940	HepG2	0.374146
chr1	10730941	10731441	genic|chr1:10730941-10731441	genic	CASZ1	ENSG00000130940	HepG2	0.479759
chr1	10759407	10759907	genic|chr1:10759407-10759907	genic	CASZ1	ENSG00000130940	HepG2	0.302234
chr1	10788666	10789166	genic|chr1:10788666-10789166	genic	CASZ1	ENSG00000130940	HepG2	0.422542
chr1	10793785	10794285	genic|chr1:10793785-10794285	genic	CASZ1	ENSG00000130940	HepG2	0.659312
chr1	10796426	10796941	promoter|chr1:10796426-10796941	promoter	CASZ1	ENSG00000130940	HepG2	0.999908
chr1	10814243	10814743	intergenic|chr1:10814243-10814743	intergenic	CASZ1	ENSG00000130940	HepG2	0.607753
chr1	10814930	10815430	intergenic|chr1:10814930-10815430	intergenic	CASZ1	ENSG00000130940	HepG2	0.402766
chr1	10835825	10836325	intergenic|chr1:10835825-10836325	intergenic	CASZ1	ENSG00000130940	HepG2	0.307081
chr1	10848076	10848576	intergenic|chr1:10848076-10848576	intergenic	CASZ1	ENSG00000130940	HepG2	0.689843
chr1	10936969	10938112	intergenic|chr1:10936969-10938112	intergenic	CASZ1	ENSG00000130940	HepG2	0.587825
chr1	10936969	10938112	intergenic|chr1:10936969-10938112	intergenic	C1orf127	ENSG00000175262	HepG2	0.552882
chr1	10939980	10940480	intergenic|chr1:10939980-10940480	intergenic	CASZ1	ENSG00000130940	HepG2	0.446148
chr1	10939980	10940480	intergenic|chr1:10939980-10940480	intergenic	C1orf127	ENSG00000175262	HepG2	0.409119
chr1	10943848	10944348	intergenic|chr1:10943848-10944348	intergenic	CASZ1	ENSG00000130940	HepG2	0.333352
chr1	10943848	10944348	intergenic|chr1:10943848-10944348	intergenic	C1orf127	ENSG00000175262	HepG2	0.304037
chr1	10960930	10961430	genic|chr1:10960930-10961430	genic	C1orf127	ENSG00000175262	HepG2	0.283805
chr1	10975683	10976183	genic|chr1:10975683-10976183	genic	C1orf127	ENSG00000175262	HepG2	0.874702
chr1	10978516	10979016	genic|chr1:10978516-10979016	genic	C1orf127	ENSG00000175262	HepG2	0.897473
chr1	10979438	10979938	genic|chr1:10979438-10979938	genic	CASZ1	ENSG00000130940	HepG2	0.773681
chr1	10979438	10979938	genic|chr1:10979438-10979938	genic	C1orf127	ENSG00000175262	HepG2	0.991687
chr1	10980089	10980589	genic|chr1:10980089-10980589	genic	C1orf127	ENSG00000175262	HepG2	0.874394
chr1	10981787	10982287	promoter|chr1:10981787-10982287	promoter	C1orf127	ENSG00000175262	HepG2	0.999985
chr1	11009021	11009521	intergenic|chr1:11009021-11009521	intergenic	C1orf127	ENSG00000175262	HepG2	0.471216
chr1	11011649	11013586	promoter|chr1:11011649-11013586	promoter	TARDBP	ENSG00000120948	HepG2	0.996902
chr1	11037526	11038026	genic|chr1:11037526-11038026	genic	MASP2	ENSG00000009724	HepG2	0.506463
chr1	11045559	11046059	genic|chr1:11045559-11046059	genic	MASP2	ENSG00000009724	HepG2	0.640935
chr1	11046144	11046644	genic|chr1:11046144-11046644	genic	MASP2	ENSG00000009724	HepG2	0.915259
chr1	11046989	11047553	promoter|chr1:11046989-11047553	promoter	MASP2	ENSG00000009724	HepG2	0.999658
chr1	11051806	11052306	intergenic|chr1:11051806-11052306	intergenic	MASP2	ENSG00000009724	HepG2	0.322567
chr1	11053770	11054270	intergenic|chr1:11053770-11054270	intergenic	MASP2	ENSG00000009724	HepG2	0.306711
chr1	11059363	11060778	promoter|chr1:11059363-11060778	promoter	SRM	ENSG00000116649	HepG2	0.997756
chr1	11099152	11100160	promoter|chr1:11099152-11100160	promoter	EXOSC10	ENSG00000171824	HepG2	0.94597
chr1	11179650	11180150	genic|chr1:11179650-11180150	genic	ANGPTL7	ENSG00000171819	HepG2	0.74866
chr1	11189038	11189538	promoter|chr1:11189038-11189538	promoter	ANGPTL7	ENSG00000171819	HepG2	0.999957
chr1	11215978	11216478	genic|chr1:11215978-11216478	genic	ANGPTL7	ENSG00000171819	HepG2	0.649053
chr1	11262301	11262992	promoter|chr1:11262301-11262992	promoter	MTOR	ENSG00000198793	HepG2	0.998512
chr1	11267571	11268071	intergenic|chr1:11267571-11268071	intergenic	RBP7	ENSG00000162444	HepG2	0.452072
chr1	11267571	11268071	intergenic|chr1:11267571-11268071	intergenic	CORT	ENSG00000241563	HepG2	0.332323
chr1	11267571	11268071	intergenic|chr1:11267571-11268071	intergenic	CASZ1	ENSG00000130940	HepG2	0.598248
chr1	11267571	11268071	intergenic|chr1:11267571-11268071	intergenic	SRM	ENSG00000116649	HepG2	0.324998
chr1	11267571	11268071	intergenic|chr1:11267571-11268071	intergenic	ANGPTL7	ENSG00000171819	HepG2	0.755928
chr1	11267571	11268071	intergenic|chr1:11267571-11268071	intergenic	MTOR	ENSG00000198793	HepG2	0.923047
chr1	11267571	11268071	intergenic|chr1:11267571-11268071	intergenic	UBIAD1	ENSG00000120942	HepG2	0.942289
chr1	11267571	11268071	intergenic|chr1:11267571-11268071	intergenic	DISP3	ENSG00000204624	HepG2	0.443997
chr1	11267571	11268071	intergenic|chr1:11267571-11268071	intergenic	LINC01647	ENSG00000235643	HepG2	0.678412
chr1	11267571	11268071	intergenic|chr1:11267571-11268071	intergenic	FBXO2	ENSG00000116661	HepG2	0.562166
chr1	11267571	11268071	intergenic|chr1:11267571-11268071	intergenic	FBXO44	ENSG00000132879	HepG2	0.344821
chr1	11267571	11268071	intergenic|chr1:11267571-11268071	intergenic	FBXO6	ENSG00000116663	HepG2	0.309751
chr1	11267571	11268071	intergenic|chr1:11267571-11268071	intergenic	FHAD1	ENSG00000142621	HepG2	0.290364
chr1	11268474	11268974	intergenic|chr1:11268474-11268974	intergenic	MTOR	ENSG00000198793	HepG2	0.323771
chr1	11268474	11268974	intergenic|chr1:11268474-11268974	intergenic	UBIAD1	ENSG00000120942	HepG2	0.289727
chr1	11272601	11274275	promoter|chr1:11272601-11274275	promoter	UBIAD1	ENSG00000120942	HepG2	0.982398
chr1	11473573	11474073	intergenic|chr1:11473573-11474073	intergenic	DISP3	ENSG00000204624	HepG2	0.541524
chr1	11478634	11479487	promoter|chr1:11478634-11479487	promoter	DISP3	ENSG00000204624	HepG2	0.998431
chr1	11609280	11609780	promoter|chr1:11609280-11609780	promoter	LINC01647	ENSG00000235643	HepG2	0.999945
chr1	11645610	11646110	intergenic|chr1:11645610-11646110	intergenic	FBXO2	ENSG00000116661	HepG2	0.368757
chr1	11647981	11648481	genic|chr1:11647981-11648481	genic	FBXO2	ENSG00000116661	HepG2	0.646907
chr1	11647981	11648481	genic|chr1:11647981-11648481	genic	FBXO44	ENSG00000132879	HepG2	0.428485
chr1	11647981	11648481	genic|chr1:11647981-11648481	genic	FBXO6	ENSG00000116663	HepG2	0.31017
chr1	11653165	11653665	genic|chr1:11653165-11653665	genic	DISP3	ENSG00000204624	HepG2	0.351229
chr1	11653165	11653665	genic|chr1:11653165-11653665	genic	LINC01647	ENSG00000235643	HepG2	0.596939
chr1	11653165	11653665	genic|chr1:11653165-11653665	genic	FBXO2	ENSG00000116661	HepG2	0.958374
chr1	11653165	11653665	genic|chr1:11653165-11653665	genic	FBXO44	ENSG00000132879	HepG2	0.90386
chr1	11653165	11653665	genic|chr1:11653165-11653665	genic	FBXO6	ENSG00000116663	HepG2	0.864645
chr1	11653165	11653665	genic|chr1:11653165-11653665	genic	MAD2L2	ENSG00000116670	HepG2	0.31839
chr1	11654272	11655106	promoter|chr1:11654272-11655106	promoter	FBXO2	ENSG00000116661	HepG2	0.997952
chr1	11654272	11655106	promoter|chr1:11654272-11655106	promoter	FBXO44	ENSG00000132879	HepG2	0.99484
chr1	11663842	11664459	promoter|chr1:11663842-11664459	promoter	FBXO6	ENSG00000116663	HepG2	0.99945
chr1	11671398	11672230	genic|chr1:11671398-11672230	genic	FBXO2	ENSG00000116661	HepG2	0.466236
chr1	11671398	11672230	genic|chr1:11671398-11672230	genic	FBXO6	ENSG00000116663	HepG2	0.950052
chr1	11671398	11672230	genic|chr1:11671398-11672230	genic	MAD2L2	ENSG00000116670	HepG2	0.804966
chr1	11680701	11681998	promoter|chr1:11680701-11681998	promoter	MAD2L2	ENSG00000116670	HepG2	0.995277
chr1	11735802	11737278	promoter|chr1:11735802-11737278	promoter	AGTRAP	ENSG00000177674	HepG2	0.992816
chr1	11804329	11804829	genic|chr1:11804329-11804829	genic	CLCN6	ENSG00000011021	HepG2	0.380513
chr1	11804329	11804829	genic|chr1:11804329-11804829	genic	MTHFR	ENSG00000177000	HepG2	0.379583
chr1	11805363	11806355	promoter|chr1:11805363-11806355	promoter	CLCN6	ENSG00000011021	HepG2	0.994695
chr1	11805363	11806355	promoter|chr1:11805363-11806355	promoter	MTHFR	ENSG00000177000	HepG2	0.994641
chr1	11838608	11839108	genic|chr1:11838608-11839108	genic	NPPA	ENSG00000175206	HepG2	0.53101
chr1	11842061	11842561	genic|chr1:11842061-11842561	genic	NPPA	ENSG00000175206	HepG2	0.995199
chr1	11842640	11843140	genic|chr1:11842640-11843140	genic	NPPA	ENSG00000175206	HepG2	0.993514
chr1	11847533	11848033	promoter|chr1:11847533-11848033	promoter	NPPA	ENSG00000175206	HepG2	0.999985
chr1	11907630	11908525	intergenic|chr1:11907630-11908525	intergenic	RBP7	ENSG00000162444	HepG2	0.35649
chr1	11907630	11908525	intergenic|chr1:11907630-11908525	intergenic	CASZ1	ENSG00000130940	HepG2	0.58431
chr1	11907630	11908525	intergenic|chr1:11907630-11908525	intergenic	ANGPTL7	ENSG00000171819	HepG2	0.373007
chr1	11907630	11908525	intergenic|chr1:11907630-11908525	intergenic	LINC01647	ENSG00000235643	HepG2	0.336363
chr1	11907630	11908525	intergenic|chr1:11907630-11908525	intergenic	NPPA	ENSG00000175206	HepG2	0.937083
chr1	11907630	11908525	intergenic|chr1:11907630-11908525	intergenic	KIAA2013	ENSG00000116685	HepG2	0.906702
chr1	11907630	11908525	intergenic|chr1:11907630-11908525	intergenic	PLOD1	ENSG00000083444	HepG2	0.674693
chr1	11907630	11908525	intergenic|chr1:11907630-11908525	intergenic	MIIP	ENSG00000116691	HepG2	0.700724
chr1	11907630	11908525	intergenic|chr1:11907630-11908525	intergenic	FHAD1	ENSG00000142621	HepG2	0.321876
chr1	11908774	11909274	intergenic|chr1:11908774-11909274	intergenic	NPPA	ENSG00000175206	HepG2	0.380048
chr1	11909532	11910032	intergenic|chr1:11909532-11910032	intergenic	NPPA	ENSG00000175206	HepG2	0.697717
chr1	11909532	11910032	intergenic|chr1:11909532-11910032	intergenic	KIAA2013	ENSG00000116685	HepG2	0.514035
chr1	11925624	11926124	promoter|chr1:11925624-11926124	promoter	KIAA2013	ENSG00000116685	HepG2	0.987272
chr1	11926178	11926730	promoter|chr1:11926178-11926730	promoter	KIAA2013	ENSG00000116685	HepG2	0.999213
chr1	11927916	11928740	intergenic|chr1:11927916-11928740	intergenic	CASZ1	ENSG00000130940	HepG2	0.46121
chr1	11927916	11928740	intergenic|chr1:11927916-11928740	intergenic	NPPA	ENSG00000175206	HepG2	0.797637
chr1	11927916	11928740	intergenic|chr1:11927916-11928740	intergenic	KIAA2013	ENSG00000116685	HepG2	0.938824
chr1	11927916	11928740	intergenic|chr1:11927916-11928740	intergenic	PLOD1	ENSG00000083444	HepG2	0.918143
chr1	11927916	11928740	intergenic|chr1:11927916-11928740	intergenic	MIIP	ENSG00000116691	HepG2	0.503994
chr1	11929744	11930244	intergenic|chr1:11929744-11930244	intergenic	NPPA	ENSG00000175206	HepG2	0.442215
chr1	11929744	11930244	intergenic|chr1:11929744-11930244	intergenic	KIAA2013	ENSG00000116685	HepG2	0.706865
chr1	11929744	11930244	intergenic|chr1:11929744-11930244	intergenic	PLOD1	ENSG00000083444	HepG2	0.553286
chr1	11934360	11935273	promoter|chr1:11934360-11935273	promoter	PLOD1	ENSG00000083444	HepG2	0.987409
chr1	11979793	11980602	promoter|chr1:11979793-11980602	promoter	MFN2	ENSG00000116688	HepG2	0.993614
chr1	12018991	12019612	promoter|chr1:12018991-12019612	promoter	MIIP	ENSG00000116691	HepG2	0.999504
chr1	12034300	12034800	intergenic|chr1:12034300-12034800	intergenic	MIIP	ENSG00000116691	HepG2	0.52618
chr1	12229745	12230288	promoter|chr1:12229745-12230288	promoter	VPS13D	ENSG00000048707	HepG2	0.999628
chr1	12230832	12231332	genic|chr1:12230832-12231332	genic	VPS13D	ENSG00000048707	HepG2	0.452411
chr1	12381181	12381681	genic|chr1:12381181-12381681	genic	CASZ1	ENSG00000130940	HepG2	0.379721
chr1	12381181	12381681	genic|chr1:12381181-12381681	genic	ANGPTL7	ENSG00000171819	HepG2	0.292856
chr1	12381181	12381681	genic|chr1:12381181-12381681	genic	NPPA	ENSG00000175206	HepG2	0.374557
chr1	12381181	12381681	genic|chr1:12381181-12381681	genic	VPS13D	ENSG00000048707	HepG2	0.402585
chr1	12381181	12381681	genic|chr1:12381181-12381681	genic	DHRS3	ENSG00000162496	HepG2	0.607515
chr1	12405509	12406009	genic|chr1:12405509-12406009	genic	DHRS3	ENSG00000162496	HepG2	0.392411
chr1	12406609	12407109	genic|chr1:12406609-12407109	genic	CASZ1	ENSG00000130940	HepG2	0.297241
chr1	12406609	12407109	genic|chr1:12406609-12407109	genic	VPS13D	ENSG00000048707	HepG2	0.32425
chr1	12406609	12407109	genic|chr1:12406609-12407109	genic	DHRS3	ENSG00000162496	HepG2	0.492707
chr1	12477959	12478459	genic|chr1:12477959-12478459	genic	VPS13D	ENSG00000048707	HepG2	0.350339
chr1	12477959	12478459	genic|chr1:12477959-12478459	genic	DHRS3	ENSG00000162496	HepG2	0.375045
chr1	12525306	12526168	intergenic|chr1:12525306-12526168	intergenic	CASZ1	ENSG00000130940	HepG2	0.381073
chr1	12525306	12526168	intergenic|chr1:12525306-12526168	intergenic	VPS13D	ENSG00000048707	HepG2	0.514335
chr1	12525306	12526168	intergenic|chr1:12525306-12526168	intergenic	DHRS3	ENSG00000162496	HepG2	0.716689
chr1	12528285	12528785	intergenic|chr1:12528285-12528785	intergenic	CASZ1	ENSG00000130940	HepG2	0.34859
chr1	12528285	12528785	intergenic|chr1:12528285-12528785	intergenic	VPS13D	ENSG00000048707	HepG2	0.467892
chr1	12528285	12528785	intergenic|chr1:12528285-12528785	intergenic	DHRS3	ENSG00000162496	HepG2	0.667385
chr1	12529313	12529813	intergenic|chr1:12529313-12529813	intergenic	CASZ1	ENSG00000130940	HepG2	0.289841
chr1	12529313	12529813	intergenic|chr1:12529313-12529813	intergenic	VPS13D	ENSG00000048707	HepG2	0.387005
chr1	12529313	12529813	intergenic|chr1:12529313-12529813	intergenic	DHRS3	ENSG00000162496	HepG2	0.578185
chr1	12601882	12602382	genic|chr1:12601882-12602382	genic	DHRS3	ENSG00000162496	HepG2	0.480773
chr1	12604294	12604794	genic|chr1:12604294-12604794	genic	DHRS3	ENSG00000162496	HepG2	0.818459
chr1	12608412	12608912	genic|chr1:12608412-12608912	genic	DHRS3	ENSG00000162496	HepG2	0.538783
chr1	12614356	12614856	genic|chr1:12614356-12614856	genic	CASZ1	ENSG00000130940	HepG2	0.353852
chr1	12614356	12614856	genic|chr1:12614356-12614856	genic	VPS13D	ENSG00000048707	HepG2	0.326343
chr1	12614356	12614856	genic|chr1:12614356-12614856	genic	DHRS3	ENSG00000162496	HepG2	0.939459
chr1	12615864	12616820	genic|chr1:12615864-12616820	genic	VPS13D	ENSG00000048707	HepG2	0.546563
chr1	12615864	12616820	genic|chr1:12615864-12616820	genic	DHRS3	ENSG00000162496	HepG2	0.936439
chr1	12617481	12618604	promoter|chr1:12617481-12618604	promoter	DHRS3	ENSG00000162496	HepG2	0.996066
chr1	12618898	12619398	intergenic|chr1:12618898-12619398	intergenic	CASZ1	ENSG00000130940	HepG2	0.321015
chr1	12618898	12619398	intergenic|chr1:12618898-12619398	intergenic	VPS13D	ENSG00000048707	HepG2	0.463972
chr1	12618898	12619398	intergenic|chr1:12618898-12619398	intergenic	DHRS3	ENSG00000162496	HepG2	0.936841
chr1	12619747	12620247	intergenic|chr1:12619747-12620247	intergenic	DHRS3	ENSG00000162496	HepG2	0.583741
chr1	14952639	14953139	genic|chr1:14952639-14953139	genic	RBP7	ENSG00000162444	HepG2	0.354725
chr1	14952639	14953139	genic|chr1:14952639-14953139	genic	CASZ1	ENSG00000130940	HepG2	0.291056
chr1	14952639	14953139	genic|chr1:14952639-14953139	genic	TMEM51	ENSG00000171729	HepG2	0.295636
chr1	14952639	14953139	genic|chr1:14952639-14953139	genic	FHAD1	ENSG00000142621	HepG2	0.567792
chr1	14952639	14953139	genic|chr1:14952639-14953139	genic	EFHD2	ENSG00000142634	HepG2	0.318823
chr1	14952639	14953139	genic|chr1:14952639-14953139	genic	RSC1A1	ENSG00000215695	HepG2	0.351099
chr1	14956445	14956945	genic|chr1:14956445-14956945	genic	FHAD1	ENSG00000142621	HepG2	0.381319
chr1	15139702	15140522	intergenic|chr1:15139702-15140522	intergenic	TMEM51	ENSG00000171729	HepG2	0.690302
chr1	15139702	15140522	intergenic|chr1:15139702-15140522	intergenic	FHAD1	ENSG00000142621	HepG2	0.591611
chr1	15145302	15145802	intergenic|chr1:15145302-15145802	intergenic	TMEM51	ENSG00000171729	HepG2	0.955988
chr1	15145302	15145802	intergenic|chr1:15145302-15145802	intergenic	C1orf195	ENSG00000204464	HepG2	0.553202
chr1	15145302	15145802	intergenic|chr1:15145302-15145802	intergenic	FHAD1	ENSG00000142621	HepG2	0.825088
chr1	15145302	15145802	intergenic|chr1:15145302-15145802	intergenic	EFHD2	ENSG00000142634	HepG2	0.334537
chr1	15151377	15151877	intergenic|chr1:15151377-15151877	intergenic	CASZ1	ENSG00000130940	HepG2	0.327326
chr1	15151377	15151877	intergenic|chr1:15151377-15151877	intergenic	TMEM51	ENSG00000171729	HepG2	0.981528
chr1	15151377	15151877	intergenic|chr1:15151377-15151877	intergenic	C1orf195	ENSG00000204464	HepG2	0.914551
chr1	15151377	15151877	intergenic|chr1:15151377-15151877	intergenic	FHAD1	ENSG00000142621	HepG2	0.912986
chr1	15151377	15151877	intergenic|chr1:15151377-15151877	intergenic	EFHD2	ENSG00000142634	HepG2	0.391309
chr1	15151377	15151877	intergenic|chr1:15151377-15151877	intergenic	RSC1A1	ENSG00000215695	HepG2	0.292072
chr1	15152265	15152765	intergenic|chr1:15152265-15152765	intergenic	TMEM51	ENSG00000171729	HepG2	0.942041
chr1	15152265	15152765	intergenic|chr1:15152265-15152765	intergenic	C1orf195	ENSG00000204464	HepG2	0.771611
chr1	15152265	15152765	intergenic|chr1:15152265-15152765	intergenic	FHAD1	ENSG00000142621	HepG2	0.791006
chr1	15153450	15153982	promoter|chr1:15153450-15153982	promoter	TMEM51	ENSG00000171729	HepG2	0.998258
chr1	15158458	15159248	genic|chr1:15158458-15159248	genic	TMEM51	ENSG00000171729	HepG2	0.709274
chr1	15158458	15159248	genic|chr1:15158458-15159248	genic	C1orf195	ENSG00000204464	HepG2	0.538256
chr1	15158458	15159248	genic|chr1:15158458-15159248	genic	FHAD1	ENSG00000142621	HepG2	0.43734
chr1	15171374	15171874	promoter|chr1:15171374-15171874	promoter	C1orf195	ENSG00000204464	HepG2	0.999934
chr1	15172355	15173110	genic|chr1:15172355-15173110	genic	TMEM51	ENSG00000171729	HepG2	0.565772
chr1	15172355	15173110	genic|chr1:15172355-15173110	genic	C1orf195	ENSG00000204464	HepG2	0.967598
chr1	15172355	15173110	genic|chr1:15172355-15173110	genic	FHAD1	ENSG00000142621	HepG2	0.761751
chr1	15172355	15173110	genic|chr1:15172355-15173110	genic	EFHD2	ENSG00000142634	HepG2	0.300405
chr1	15173779	15174749	genic|chr1:15173779-15174749	genic	TMEM51	ENSG00000171729	HepG2	0.380814
chr1	15173779	15174749	genic|chr1:15173779-15174749	genic	C1orf195	ENSG00000204464	HepG2	0.93139
chr1	15173779	15174749	genic|chr1:15173779-15174749	genic	FHAD1	ENSG00000142621	HepG2	0.563882
chr1	15177098	15177598	genic|chr1:15177098-15177598	genic	C1orf195	ENSG00000204464	HepG2	0.686423
chr1	15178782	15179282	genic|chr1:15178782-15179282	genic	C1orf195	ENSG00000204464	HepG2	0.849407
chr1	15178782	15179282	genic|chr1:15178782-15179282	genic	FHAD1	ENSG00000142621	HepG2	0.474001
chr1	15180087	15180587	genic|chr1:15180087-15180587	genic	C1orf195	ENSG00000204464	HepG2	0.555931
chr1	15180087	15180587	genic|chr1:15180087-15180587	genic	FHAD1	ENSG00000142621	HepG2	0.438632
chr1	15181016	15181916	genic|chr1:15181016-15181916	genic	C1orf195	ENSG00000204464	HepG2	0.765533
chr1	15181016	15181916	genic|chr1:15181016-15181916	genic	FHAD1	ENSG00000142621	HepG2	0.657852
chr1	15188618	15189118	genic|chr1:15188618-15189118	genic	TMEM51	ENSG00000171729	HepG2	0.402301
chr1	15188618	15189118	genic|chr1:15188618-15189118	genic	C1orf195	ENSG00000204464	HepG2	0.821349
chr1	15188618	15189118	genic|chr1:15188618-15189118	genic	FHAD1	ENSG00000142621	HepG2	0.72363
chr1	15189873	15190373	genic|chr1:15189873-15190373	genic	TMEM51	ENSG00000171729	HepG2	0.674255
chr1	15189873	15190373	genic|chr1:15189873-15190373	genic	C1orf195	ENSG00000204464	HepG2	0.920573
chr1	15189873	15190373	genic|chr1:15189873-15190373	genic	FHAD1	ENSG00000142621	HepG2	0.879313
chr1	15196773	15197656	genic|chr1:15196773-15197656	genic	C1orf195	ENSG00000204464	HepG2	0.343592
chr1	15196773	15197656	genic|chr1:15196773-15197656	genic	FHAD1	ENSG00000142621	HepG2	0.410944
chr1	15197766	15198480	genic|chr1:15197766-15198480	genic	TMEM51	ENSG00000171729	HepG2	0.332508
chr1	15197766	15198480	genic|chr1:15197766-15198480	genic	C1orf195	ENSG00000204464	HepG2	0.527647
chr1	15197766	15198480	genic|chr1:15197766-15198480	genic	FHAD1	ENSG00000142621	HepG2	0.574352
chr1	15200252	15201016	genic|chr1:15200252-15201016	genic	C1orf195	ENSG00000204464	HepG2	0.428915
chr1	15200252	15201016	genic|chr1:15200252-15201016	genic	FHAD1	ENSG00000142621	HepG2	0.363552
chr1	15205886	15206386	genic|chr1:15205886-15206386	genic	C1orf195	ENSG00000204464	HepG2	0.397748
chr1	15205886	15206386	genic|chr1:15205886-15206386	genic	FHAD1	ENSG00000142621	HepG2	0.482253
chr1	15206650	15207150	genic|chr1:15206650-15207150	genic	TMEM51	ENSG00000171729	HepG2	0.36687
chr1	15206650	15207150	genic|chr1:15206650-15207150	genic	C1orf195	ENSG00000204464	HepG2	0.682591
chr1	15206650	15207150	genic|chr1:15206650-15207150	genic	FHAD1	ENSG00000142621	HepG2	0.740693
chr1	15246923	15247521	promoter|chr1:15246923-15247521	promoter	FHAD1	ENSG00000142621	HepG2	0.999758
chr1	15248765	15249406	genic|chr1:15248765-15249406	genic	FHAD1	ENSG00000142621	HepG2	0.880286
chr1	15260533	15261033	genic|chr1:15260533-15261033	genic	FHAD1	ENSG00000142621	HepG2	0.980309
chr1	15260533	15261033	genic|chr1:15260533-15261033	genic	EFHD2	ENSG00000142634	HepG2	0.388063
chr1	15261139	15261639	genic|chr1:15261139-15261639	genic	FHAD1	ENSG00000142621	HepG2	0.901912
chr1	15272448	15272948	genic|chr1:15272448-15272948	genic	FHAD1	ENSG00000142621	HepG2	0.624645
chr1	15284568	15285458	genic|chr1:15284568-15285458	genic	FHAD1	ENSG00000142621	HepG2	0.721268
chr1	15304648	15305148	genic|chr1:15304648-15305148	genic	FHAD1	ENSG00000142621	HepG2	0.320857
chr1	15323466	15323966	genic|chr1:15323466-15323966	genic	EFHD2	ENSG00000142634	HepG2	0.289174
chr1	15340246	15340746	genic|chr1:15340246-15340746	genic	FHAD1	ENSG00000142621	HepG2	0.431617
chr1	15340246	15340746	genic|chr1:15340246-15340746	genic	EFHD2	ENSG00000142634	HepG2	0.568705
chr1	15352367	15352867	genic|chr1:15352367-15352867	genic	FHAD1	ENSG00000142621	HepG2	0.518611
chr1	15352367	15352867	genic|chr1:15352367-15352867	genic	EFHD2	ENSG00000142634	HepG2	0.648717
chr1	15353850	15354638	genic|chr1:15353850-15354638	genic	FHAD1	ENSG00000142621	HepG2	0.496442
chr1	15353850	15354638	genic|chr1:15353850-15354638	genic	EFHD2	ENSG00000142634	HepG2	0.618803
chr1	15356047	15356547	genic|chr1:15356047-15356547	genic	FHAD1	ENSG00000142621	HepG2	0.920517
chr1	15356047	15356547	genic|chr1:15356047-15356547	genic	EFHD2	ENSG00000142634	HepG2	0.928942
chr1	15356847	15357347	genic|chr1:15356847-15357347	genic	FHAD1	ENSG00000142621	HepG2	0.617805
chr1	15356847	15357347	genic|chr1:15356847-15357347	genic	EFHD2	ENSG00000142634	HepG2	0.604244
chr1	15368044	15368859	genic|chr1:15368044-15368859	genic	FHAD1	ENSG00000142621	HepG2	0.443788
chr1	15368044	15368859	genic|chr1:15368044-15368859	genic	EFHD2	ENSG00000142634	HepG2	0.666842
chr1	15370741	15371241	genic|chr1:15370741-15371241	genic	EFHD2	ENSG00000142634	HepG2	0.740277
chr1	15371496	15372653	genic|chr1:15371496-15372653	genic	EFHD2	ENSG00000142634	HepG2	0.731203
chr1	15403837	15404337	intergenic|chr1:15403837-15404337	intergenic	EFHD2	ENSG00000142634	HepG2	0.779791
chr1	15409222	15410144	promoter|chr1:15409222-15410144	promoter	EFHD2	ENSG00000142634	HepG2	0.998271
chr1	15420970	15421470	genic|chr1:15420970-15421470	genic	FHAD1	ENSG00000142621	HepG2	0.428781
chr1	15420970	15421470	genic|chr1:15420970-15421470	genic	EFHD2	ENSG00000142634	HepG2	0.809742
chr1	15434671	15435171	intergenic|chr1:15434671-15435171	intergenic	EFHD2	ENSG00000142634	HepG2	0.635474
chr1	15524093	15525312	promoter|chr1:15524093-15525312	promoter	CASP9	ENSG00000132906	HepG2	0.997234
chr1	15526411	15527398	promoter|chr1:15526411-15527398	promoter	DNAJC16	ENSG00000116138	HepG2	0.994237
chr1	15584377	15585418	promoter|chr1:15584377-15585418	promoter	AGMAT	ENSG00000116771	HepG2	0.997042
chr1	15601421	15601921	intergenic|chr1:15601421-15601921	intergenic	AGMAT	ENSG00000116771	HepG2	0.575382
chr1	15601421	15601921	intergenic|chr1:15601421-15601921	intergenic	RSC1A1	ENSG00000215695	HepG2	0.303006
chr1	15601421	15601921	intergenic|chr1:15601421-15601921	intergenic	PLEKHM2	ENSG00000116786	HepG2	0.297147
chr1	15603407	15604211	intergenic|chr1:15603407-15604211	intergenic	AGMAT	ENSG00000116771	HepG2	0.779014
chr1	15603407	15604211	intergenic|chr1:15603407-15604211	intergenic	RSC1A1	ENSG00000215695	HepG2	0.448622
chr1	15603407	15604211	intergenic|chr1:15603407-15604211	intergenic	PLEKHM2	ENSG00000116786	HepG2	0.443104
chr1	15603407	15604211	intergenic|chr1:15603407-15604211	intergenic	SLC25A34	ENSG00000162461	HepG2	0.371858
chr1	15603407	15604211	intergenic|chr1:15603407-15604211	intergenic	TMEM82	ENSG00000162460	HepG2	0.336891
chr1	15605666	15606166	intergenic|chr1:15605666-15606166	intergenic	AGMAT	ENSG00000116771	HepG2	0.372367
chr1	15605666	15606166	intergenic|chr1:15605666-15606166	intergenic	RSC1A1	ENSG00000215695	HepG2	0.286956
chr1	15615736	15616236	intergenic|chr1:15615736-15616236	intergenic	DDI2	ENSG00000197312	HepG2	0.34214
chr1	15617106	15617707	promoter|chr1:15617106-15617707	promoter	DDI2	ENSG00000197312	HepG2	0.998256
chr1	15618283	15619211	genic|chr1:15618283-15619211	genic	FHAD1	ENSG00000142621	HepG2	0.36019
chr1	15618283	15619211	genic|chr1:15618283-15619211	genic	AGMAT	ENSG00000116771	HepG2	0.458997
chr1	15618283	15619211	genic|chr1:15618283-15619211	genic	DDI2	ENSG00000197312	HepG2	0.881781
chr1	15618283	15619211	genic|chr1:15618283-15619211	genic	RSC1A1	ENSG00000215695	HepG2	0.810453
chr1	15618283	15619211	genic|chr1:15618283-15619211	genic	PLEKHM2	ENSG00000116786	HepG2	0.440751
chr1	15618283	15619211	genic|chr1:15618283-15619211	genic	CLCNKA	ENSG00000186510	HepG2	0.287586
chr1	15659462	15659962	promoter|chr1:15659462-15659962	promoter	RSC1A1	ENSG00000215695	HepG2	0.999965
chr1	15678532	15679032	intergenic|chr1:15678532-15679032	intergenic	PLEKHM2	ENSG00000116786	HepG2	0.769097
chr1	15680994	15681494	intergenic|chr1:15680994-15681494	intergenic	RSC1A1	ENSG00000215695	HepG2	0.312966
chr1	15680994	15681494	intergenic|chr1:15680994-15681494	intergenic	PLEKHM2	ENSG00000116786	HepG2	0.849227
chr1	15681566	15682066	intergenic|chr1:15681566-15682066	intergenic	PLEKHM2	ENSG00000116786	HepG2	0.718005
chr1	15682258	15682758	intergenic|chr1:15682258-15682758	intergenic	RSC1A1	ENSG00000215695	HepG2	0.455068
chr1	15682258	15682758	intergenic|chr1:15682258-15682758	intergenic	PLEKHM2	ENSG00000116786	HepG2	0.86506
chr1	15684052	15684552	promoter|chr1:15684052-15684552	promoter	PLEKHM2	ENSG00000116786	HepG2	0.999607
chr1	15734717	15735217	genic|chr1:15734717-15735217	genic	SLC25A34	ENSG00000162461	HepG2	0.750732
chr1	15734717	15735217	genic|chr1:15734717-15735217	genic	TMEM82	ENSG00000162460	HepG2	0.378633
chr1	15735934	15736891	promoter|chr1:15735934-15736891	promoter	SLC25A34	ENSG00000162461	HepG2	0.99906
chr1	15739685	15740185	genic|chr1:15739685-15740185	genic	SLC25A34	ENSG00000162461	HepG2	0.507124
chr1	15739685	15740185	genic|chr1:15739685-15740185	genic	TMEM82	ENSG00000162460	HepG2	0.523775
chr1	15741305	15741805	genic|chr1:15741305-15741805	genic	SLC25A34	ENSG00000162461	HepG2	0.89983
chr1	15741305	15741805	genic|chr1:15741305-15741805	genic	TMEM82	ENSG00000162460	HepG2	0.896463
chr1	15741305	15741805	genic|chr1:15741305-15741805	genic	FBLIM1	ENSG00000162458	HepG2	0.450115
chr1	15742234	15742741	promoter|chr1:15742234-15742741	promoter	TMEM82	ENSG00000162460	HepG2	0.999922
chr1	15747247	15747747	genic|chr1:15747247-15747747	genic	SLC25A34	ENSG00000162461	HepG2	0.562313
chr1	15747247	15747747	genic|chr1:15747247-15747747	genic	TMEM82	ENSG00000162460	HepG2	0.808863
chr1	15747247	15747747	genic|chr1:15747247-15747747	genic	FBLIM1	ENSG00000162458	HepG2	0.595453
chr1	15749403	15749903	intergenic|chr1:15749403-15749903	intergenic	SLC25A34	ENSG00000162461	HepG2	0.364607
chr1	15749403	15749903	intergenic|chr1:15749403-15749903	intergenic	TMEM82	ENSG00000162460	HepG2	0.678397
chr1	15749403	15749903	intergenic|chr1:15749403-15749903	intergenic	FBLIM1	ENSG00000162458	HepG2	0.373478
chr1	15756331	15756831	intergenic|chr1:15756331-15756831	intergenic	TMEM82	ENSG00000162460	HepG2	0.285372
chr1	15756331	15756831	intergenic|chr1:15756331-15756831	intergenic	FBLIM1	ENSG00000162458	HepG2	0.373514
chr1	15757113	15758458	promoter|chr1:15757113-15758458	promoter	FBLIM1	ENSG00000162458	HepG2	0.998759
chr1	15758509	15759009	promoter|chr1:15758509-15759009	promoter	FBLIM1	ENSG00000162458	HepG2	0.999278
chr1	15760543	15761043	genic|chr1:15760543-15761043	genic	FBLIM1	ENSG00000162458	HepG2	0.532839
chr1	15779420	15779920	genic|chr1:15779420-15779920	genic	SLC25A34	ENSG00000162461	HepG2	0.512902
chr1	15779420	15779920	genic|chr1:15779420-15779920	genic	TMEM82	ENSG00000162460	HepG2	0.374303
chr1	15779420	15779920	genic|chr1:15779420-15779920	genic	FBLIM1	ENSG00000162458	HepG2	0.617078
chr1	15779420	15779920	genic|chr1:15779420-15779920	genic	UQCRHL	ENSG00000233954	HepG2	0.462136
chr1	15779420	15779920	genic|chr1:15779420-15779920	genic	FAM231B	ENSG00000268674	HepG2	0.309942
chr1	15780579	15781079	genic|chr1:15780579-15781079	genic	RSC1A1	ENSG00000215695	HepG2	0.342385
chr1	15780579	15781079	genic|chr1:15780579-15781079	genic	PLEKHM2	ENSG00000116786	HepG2	0.389033
chr1	15780579	15781079	genic|chr1:15780579-15781079	genic	SLC25A34	ENSG00000162461	HepG2	0.691059
chr1	15780579	15781079	genic|chr1:15780579-15781079	genic	TMEM82	ENSG00000162460	HepG2	0.651076
chr1	15780579	15781079	genic|chr1:15780579-15781079	genic	FBLIM1	ENSG00000162458	HepG2	0.829808
chr1	15780579	15781079	genic|chr1:15780579-15781079	genic	UQCRHL	ENSG00000233954	HepG2	0.809099
chr1	15780579	15781079	genic|chr1:15780579-15781079	genic	CLCNKA	ENSG00000186510	HepG2	0.800277
chr1	15788017	15788990	intergenic|chr1:15788017-15788990	intergenic	FBLIM1	ENSG00000162458	HepG2	0.4337
chr1	15788017	15788990	intergenic|chr1:15788017-15788990	intergenic	UQCRHL	ENSG00000233954	HepG2	0.439959
chr1	15791951	15792451	intergenic|chr1:15791951-15792451	intergenic	UQCRHL	ENSG00000233954	HepG2	0.519601
chr1	15795007	15795507	intergenic|chr1:15795007-15795507	intergenic	TMEM82	ENSG00000162460	HepG2	0.430027
chr1	15795007	15795507	intergenic|chr1:15795007-15795507	intergenic	FBLIM1	ENSG00000162458	HepG2	0.321191
chr1	15795007	15795507	intergenic|chr1:15795007-15795507	intergenic	UQCRHL	ENSG00000233954	HepG2	0.689468
chr1	15796708	15797208	intergenic|chr1:15796708-15797208	intergenic	SLC25A34	ENSG00000162461	HepG2	0.405339
chr1	15796708	15797208	intergenic|chr1:15796708-15797208	intergenic	TMEM82	ENSG00000162460	HepG2	0.678009
chr1	15796708	15797208	intergenic|chr1:15796708-15797208	intergenic	FBLIM1	ENSG00000162458	HepG2	0.577895
chr1	15796708	15797208	intergenic|chr1:15796708-15797208	intergenic	UQCRHL	ENSG00000233954	HepG2	0.867216
chr1	15798934	15799434	intergenic|chr1:15798934-15799434	intergenic	SLC25A34	ENSG00000162461	HepG2	0.298425
chr1	15798934	15799434	intergenic|chr1:15798934-15799434	intergenic	TMEM82	ENSG00000162460	HepG2	0.567177
chr1	15798934	15799434	intergenic|chr1:15798934-15799434	intergenic	FBLIM1	ENSG00000162458	HepG2	0.457632
chr1	15798934	15799434	intergenic|chr1:15798934-15799434	intergenic	UQCRHL	ENSG00000233954	HepG2	0.810827
chr1	15800097	15800597	intergenic|chr1:15800097-15800597	intergenic	RSC1A1	ENSG00000215695	HepG2	0.3572
chr1	15800097	15800597	intergenic|chr1:15800097-15800597	intergenic	SLC25A34	ENSG00000162461	HepG2	0.656422
chr1	15800097	15800597	intergenic|chr1:15800097-15800597	intergenic	TMEM82	ENSG00000162460	HepG2	0.660979
chr1	15800097	15800597	intergenic|chr1:15800097-15800597	intergenic	FBLIM1	ENSG00000162458	HepG2	0.664056
chr1	15800097	15800597	intergenic|chr1:15800097-15800597	intergenic	UQCRHL	ENSG00000233954	HepG2	0.986248
chr1	15800097	15800597	intergenic|chr1:15800097-15800597	intergenic	SPEN	ENSG00000065526	HepG2	0.461075
chr1	15800097	15800597	intergenic|chr1:15800097-15800597	intergenic	CLCNKA	ENSG00000186510	HepG2	0.416967
chr1	15800097	15800597	intergenic|chr1:15800097-15800597	intergenic	FAM131C	ENSG00000185519	HepG2	0.590729
chr1	15807449	15807949	promoter|chr1:15807449-15807949	promoter	UQCRHL	ENSG00000233954	HepG2	0.999958
chr1	15808921	15809421	intergenic|chr1:15808921-15809421	intergenic	UQCRHL	ENSG00000233954	HepG2	0.807515
chr1	15815454	15815954	intergenic|chr1:15815454-15815954	intergenic	UQCRHL	ENSG00000233954	HepG2	0.534797
chr1	15828853	15829353	intergenic|chr1:15828853-15829353	intergenic	UQCRHL	ENSG00000233954	HepG2	0.337711
chr1	15831818	15832318	intergenic|chr1:15831818-15832318	intergenic	RSC1A1	ENSG00000215695	HepG2	0.354963
chr1	15831818	15832318	intergenic|chr1:15831818-15832318	intergenic	SLC25A34	ENSG00000162461	HepG2	0.339993
chr1	15831818	15832318	intergenic|chr1:15831818-15832318	intergenic	TMEM82	ENSG00000162460	HepG2	0.362016
chr1	15831818	15832318	intergenic|chr1:15831818-15832318	intergenic	FBLIM1	ENSG00000162458	HepG2	0.408054
chr1	15831818	15832318	intergenic|chr1:15831818-15832318	intergenic	UQCRHL	ENSG00000233954	HepG2	0.875825
chr1	15831818	15832318	intergenic|chr1:15831818-15832318	intergenic	SPEN	ENSG00000065526	HepG2	0.784928
chr1	15831818	15832318	intergenic|chr1:15831818-15832318	intergenic	CLCNKA	ENSG00000186510	HepG2	0.427159
chr1	15831818	15832318	intergenic|chr1:15831818-15832318	intergenic	ARHGEF19	ENSG00000142632	HepG2	0.404929
chr1	15834206	15834706	intergenic|chr1:15834206-15834706	intergenic	UQCRHL	ENSG00000233954	HepG2	0.781865
chr1	15834206	15834706	intergenic|chr1:15834206-15834706	intergenic	SPEN	ENSG00000065526	HepG2	0.641887
chr1	15834784	15835284	intergenic|chr1:15834784-15835284	intergenic	SLC25A34	ENSG00000162461	HepG2	0.309628
chr1	15834784	15835284	intergenic|chr1:15834784-15835284	intergenic	UQCRHL	ENSG00000233954	HepG2	0.852368
chr1	15834784	15835284	intergenic|chr1:15834784-15835284	intergenic	SPEN	ENSG00000065526	HepG2	0.755799
chr1	15834784	15835284	intergenic|chr1:15834784-15835284	intergenic	CLCNKA	ENSG00000186510	HepG2	0.310198
chr1	15835736	15836236	intergenic|chr1:15835736-15836236	intergenic	FHAD1	ENSG00000142621	HepG2	0.496578
chr1	15835736	15836236	intergenic|chr1:15835736-15836236	intergenic	RSC1A1	ENSG00000215695	HepG2	0.522558
chr1	15835736	15836236	intergenic|chr1:15835736-15836236	intergenic	SLC25A34	ENSG00000162461	HepG2	0.603971
chr1	15835736	15836236	intergenic|chr1:15835736-15836236	intergenic	TMEM82	ENSG00000162460	HepG2	0.540958
chr1	15835736	15836236	intergenic|chr1:15835736-15836236	intergenic	FBLIM1	ENSG00000162458	HepG2	0.366239
chr1	15835736	15836236	intergenic|chr1:15835736-15836236	intergenic	UQCRHL	ENSG00000233954	HepG2	0.954546
chr1	15835736	15836236	intergenic|chr1:15835736-15836236	intergenic	SPEN	ENSG00000065526	HepG2	0.895015
chr1	15835736	15836236	intergenic|chr1:15835736-15836236	intergenic	C1orf64	ENSG00000183888	HepG2	0.388862
chr1	15835736	15836236	intergenic|chr1:15835736-15836236	intergenic	CLCNKA	ENSG00000186510	HepG2	0.590881
chr1	15835736	15836236	intergenic|chr1:15835736-15836236	intergenic	FAM131C	ENSG00000185519	HepG2	0.292028
chr1	15835736	15836236	intergenic|chr1:15835736-15836236	intergenic	ARHGEF19	ENSG00000142632	HepG2	0.432865
chr1	15835736	15836236	intergenic|chr1:15835736-15836236	intergenic	CDA	ENSG00000158825	HepG2	0.294013
chr1	15847044	15848113	promoter|chr1:15847044-15848113	promoter	SPEN	ENSG00000065526	HepG2	0.99916
chr1	15849268	15850397	genic|chr1:15849268-15850397	genic	RSC1A1	ENSG00000215695	HepG2	0.398959
chr1	15849268	15850397	genic|chr1:15849268-15850397	genic	SLC25A34	ENSG00000162461	HepG2	0.304415
chr1	15849268	15850397	genic|chr1:15849268-15850397	genic	UQCRHL	ENSG00000233954	HepG2	0.760994
chr1	15849268	15850397	genic|chr1:15849268-15850397	genic	SPEN	ENSG00000065526	HepG2	0.894397
chr1	15849268	15850397	genic|chr1:15849268-15850397	genic	CLCNKA	ENSG00000186510	HepG2	0.376371
chr1	15849268	15850397	genic|chr1:15849268-15850397	genic	FAM131C	ENSG00000185519	HepG2	0.44474
chr1	15975369	15975869	promoter|chr1:15975369-15975869	promoter	ZBTB17	ENSG00000116809	HepG2	0.985622
chr1	15975882	15976384	promoter|chr1:15975882-15976384	promoter	ZBTB17	ENSG00000116809	HepG2	0.998448
chr1	15982833	15983333	intergenic|chr1:15982833-15983333	intergenic	ZBTB17	ENSG00000116809	HepG2	0.450029
chr1	15982833	15983333	intergenic|chr1:15982833-15983333	intergenic	CLCNKA	ENSG00000186510	HepG2	0.345031
chr1	15985631	15986131	intergenic|chr1:15985631-15986131	intergenic	C1orf64	ENSG00000183888	HepG2	0.393661
chr1	15985631	15986131	intergenic|chr1:15985631-15986131	intergenic	CLCNKA	ENSG00000186510	HepG2	0.318732
chr1	16003902	16004485	promoter|chr1:16003902-16004485	promoter	C1orf64	ENSG00000183888	HepG2	0.999673
chr1	16008228	16008728	intergenic|chr1:16008228-16008728	intergenic	CLCNKA	ENSG00000186510	HepG2	0.299456
chr1	16008957	16009457	intergenic|chr1:16008957-16009457	intergenic	C1orf64	ENSG00000183888	HepG2	0.354098
chr1	16008957	16009457	intergenic|chr1:16008957-16009457	intergenic	CLCNKA	ENSG00000186510	HepG2	0.473999
chr1	16012678	16013626	intergenic|chr1:16012678-16013626	intergenic	C1orf64	ENSG00000183888	HepG2	0.362383
chr1	16012678	16013626	intergenic|chr1:16012678-16013626	intergenic	CLCNKA	ENSG00000186510	HepG2	0.876896
chr1	16014654	16015154	genic|chr1:16014654-16015154	genic	CLCNKA	ENSG00000186510	HepG2	0.495632
chr1	16017459	16017959	genic|chr1:16017459-16017959	genic	CLCNKA	ENSG00000186510	HepG2	0.498459
chr1	16021740	16022240	promoter|chr1:16021740-16022240	promoter	CLCNKA	ENSG00000186510	HepG2	0.999986
chr1	16026606	16027106	genic|chr1:16026606-16027106	genic	CLCNKA	ENSG00000186510	HepG2	0.377217
chr1	16032769	16033269	genic|chr1:16032769-16033269	genic	CLCNKA	ENSG00000186510	HepG2	0.928244
chr1	16032769	16033269	genic|chr1:16032769-16033269	genic	FAM131C	ENSG00000185519	HepG2	0.459729
chr1	16038449	16038949	intergenic|chr1:16038449-16038949	intergenic	CLCNKA	ENSG00000186510	HepG2	0.559008
chr1	16042584	16043084	intergenic|chr1:16042584-16043084	intergenic	CLCNKA	ENSG00000186510	HepG2	0.577348
chr1	16056017	16056517	genic|chr1:16056017-16056517	genic	CLCNKA	ENSG00000186510	HepG2	0.726351
chr1	16056017	16056517	genic|chr1:16056017-16056517	genic	FAM131C	ENSG00000185519	HepG2	0.668293
chr1	16057501	16058001	genic|chr1:16057501-16058001	genic	CLCNKA	ENSG00000186510	HepG2	0.546457
chr1	16057501	16058001	genic|chr1:16057501-16058001	genic	FAM131C	ENSG00000185519	HepG2	0.448363
chr1	16067027	16067768	genic|chr1:16067027-16067768	genic	FAM131C	ENSG00000185519	HepG2	0.925821
chr1	16073382	16073882	promoter|chr1:16073382-16073882	promoter	FAM131C	ENSG00000185519	HepG2	0.999958
chr1	16077792	16078292	intergenic|chr1:16077792-16078292	intergenic	FAM131C	ENSG00000185519	HepG2	0.759311
chr1	16078830	16079616	intergenic|chr1:16078830-16079616	intergenic	FAM131C	ENSG00000185519	HepG2	0.703062
chr1	16082267	16082767	intergenic|chr1:16082267-16082767	intergenic	FAM131C	ENSG00000185519	HepG2	0.492341
chr1	16112840	16113340	intergenic|chr1:16112840-16113340	intergenic	CLCNKA	ENSG00000186510	HepG2	0.307655
chr1	16112840	16113340	intergenic|chr1:16112840-16113340	intergenic	FAM131C	ENSG00000185519	HepG2	0.658519
chr1	16120952	16121452	intergenic|chr1:16120952-16121452	intergenic	FAM131C	ENSG00000185519	HepG2	0.348975
chr1	16143798	16144577	genic|chr1:16143798-16144577	genic	RSC1A1	ENSG00000215695	HepG2	0.376062
chr1	16143798	16144577	genic|chr1:16143798-16144577	genic	CLCNKA	ENSG00000186510	HepG2	0.502296
chr1	16143798	16144577	genic|chr1:16143798-16144577	genic	FAM131C	ENSG00000185519	HepG2	0.683896
chr1	16143798	16144577	genic|chr1:16143798-16144577	genic	EPHA2	ENSG00000142627	HepG2	0.838176
chr1	16143798	16144577	genic|chr1:16143798-16144577	genic	ARHGEF19	ENSG00000142632	HepG2	0.769477
chr1	16143798	16144577	genic|chr1:16143798-16144577	genic	RSG1	ENSG00000132881	HepG2	0.330645
chr1	16143798	16144577	genic|chr1:16143798-16144577	genic	SPATA21	ENSG00000187144	HepG2	0.303491
chr1	16145044	16146039	genic|chr1:16145044-16146039	genic	FAM131C	ENSG00000185519	HepG2	0.707242
chr1	16145044	16146039	genic|chr1:16145044-16146039	genic	EPHA2	ENSG00000142627	HepG2	0.502723
chr1	16146231	16147327	genic|chr1:16146231-16147327	genic	CLCNKA	ENSG00000186510	HepG2	0.457779
chr1	16146231	16147327	genic|chr1:16146231-16147327	genic	FAM131C	ENSG00000185519	HepG2	0.92815
chr1	16146231	16147327	genic|chr1:16146231-16147327	genic	EPHA2	ENSG00000142627	HepG2	0.835603
chr1	16146231	16147327	genic|chr1:16146231-16147327	genic	ARHGEF19	ENSG00000142632	HepG2	0.645325
chr1	16146231	16147327	genic|chr1:16146231-16147327	genic	SPATA21	ENSG00000187144	HepG2	0.417386
chr1	16152378	16152878	genic|chr1:16152378-16152878	genic	CLCNKA	ENSG00000186510	HepG2	0.364846
chr1	16152378	16152878	genic|chr1:16152378-16152878	genic	FAM131C	ENSG00000185519	HepG2	0.32064
chr1	16152378	16152878	genic|chr1:16152378-16152878	genic	EPHA2	ENSG00000142627	HepG2	0.744577
chr1	16152378	16152878	genic|chr1:16152378-16152878	genic	ARHGEF19	ENSG00000142632	HepG2	0.284599
chr1	16154930	16155430	genic|chr1:16154930-16155430	genic	FAM131C	ENSG00000185519	HepG2	0.307799
chr1	16154930	16155430	genic|chr1:16154930-16155430	genic	EPHA2	ENSG00000142627	HepG2	0.456545
chr1	16155859	16156371	promoter|chr1:16155859-16156371	promoter	EPHA2	ENSG00000142627	HepG2	0.999443
chr1	16156776	16157276	intergenic|chr1:16156776-16157276	intergenic	CLCNKA	ENSG00000186510	HepG2	0.296836
chr1	16156776	16157276	intergenic|chr1:16156776-16157276	intergenic	FAM131C	ENSG00000185519	HepG2	0.568866
chr1	16156776	16157276	intergenic|chr1:16156776-16157276	intergenic	EPHA2	ENSG00000142627	HepG2	0.764854
chr1	16156776	16157276	intergenic|chr1:16156776-16157276	intergenic	ARHGEF19	ENSG00000142632	HepG2	0.526539
chr1	16164106	16164606	intergenic|chr1:16164106-16164606	intergenic	CLCNKA	ENSG00000186510	HepG2	0.486872
chr1	16164106	16164606	intergenic|chr1:16164106-16164606	intergenic	FAM131C	ENSG00000185519	HepG2	0.761184
chr1	16164106	16164606	intergenic|chr1:16164106-16164606	intergenic	EPHA2	ENSG00000142627	HepG2	0.946219
chr1	16164106	16164606	intergenic|chr1:16164106-16164606	intergenic	ARHGEF19	ENSG00000142632	HepG2	0.862796
chr1	16164106	16164606	intergenic|chr1:16164106-16164606	intergenic	MFAP2	ENSG00000117122	HepG2	0.38813
chr1	16164929	16165863	intergenic|chr1:16164929-16165863	intergenic	EPHA2	ENSG00000142627	HepG2	0.386939
chr1	16164929	16165863	intergenic|chr1:16164929-16165863	intergenic	ARHGEF19	ENSG00000142632	HepG2	0.450891
chr1	16178586	16179086	intergenic|chr1:16178586-16179086	intergenic	CLCNKA	ENSG00000186510	HepG2	0.330832
chr1	16178586	16179086	intergenic|chr1:16178586-16179086	intergenic	FAM131C	ENSG00000185519	HepG2	0.658668
chr1	16178586	16179086	intergenic|chr1:16178586-16179086	intergenic	EPHA2	ENSG00000142627	HepG2	0.610229
chr1	16178586	16179086	intergenic|chr1:16178586-16179086	intergenic	ARHGEF19	ENSG00000142632	HepG2	0.727706
chr1	16179097	16179597	intergenic|chr1:16179097-16179597	intergenic	FAM131C	ENSG00000185519	HepG2	0.417627
chr1	16179097	16179597	intergenic|chr1:16179097-16179597	intergenic	EPHA2	ENSG00000142627	HepG2	0.363259
chr1	16179097	16179597	intergenic|chr1:16179097-16179597	intergenic	ARHGEF19	ENSG00000142632	HepG2	0.486122
chr1	16181804	16182304	intergenic|chr1:16181804-16182304	intergenic	FAM131C	ENSG00000185519	HepG2	0.801333
chr1	16181804	16182304	intergenic|chr1:16181804-16182304	intergenic	EPHA2	ENSG00000142627	HepG2	0.550017
chr1	16181804	16182304	intergenic|chr1:16181804-16182304	intergenic	ARHGEF19	ENSG00000142632	HepG2	0.662722
chr1	16187684	16188184	intergenic|chr1:16187684-16188184	intergenic	FAM131C	ENSG00000185519	HepG2	0.478628
chr1	16187684	16188184	intergenic|chr1:16187684-16188184	intergenic	ARHGEF19	ENSG00000142632	HepG2	0.320424
chr1	16188953	16189453	intergenic|chr1:16188953-16189453	intergenic	FAM131C	ENSG00000185519	HepG2	0.353343
chr1	16204932	16205432	genic|chr1:16204932-16205432	genic	ARHGEF19	ENSG00000142632	HepG2	0.667085
chr1	16206455	16207279	genic|chr1:16206455-16207279	genic	ARHGEF19	ENSG00000142632	HepG2	0.94677
chr1	16212421	16212921	promoter|chr1:16212421-16212921	promoter	ARHGEF19	ENSG00000142632	HepG2	0.999986
chr1	16216101	16216601	intergenic|chr1:16216101-16216601	intergenic	ARHGEF19	ENSG00000142632	HepG2	0.618182
chr1	16217281	16217781	intergenic|chr1:16217281-16217781	intergenic	ARHGEF19	ENSG00000142632	HepG2	0.874227
chr1	16236073	16236829	promoter|chr1:16236073-16236829	promoter	RSG1	ENSG00000132881	HepG2	0.994698
chr1	16236914	16237496	promoter|chr1:16236914-16237496	promoter	RSG1	ENSG00000132881	HepG2	0.999225
chr1	16237865	16238365	intergenic|chr1:16237865-16238365	intergenic	ARHGEF19	ENSG00000142632	HepG2	0.341114
chr1	16237865	16238365	intergenic|chr1:16237865-16238365	intergenic	RSG1	ENSG00000132881	HepG2	0.526682
chr1	16241304	16241804	intergenic|chr1:16241304-16241804	intergenic	RSG1	ENSG00000132881	HepG2	0.377716
chr1	16244321	16244821	intergenic|chr1:16244321-16244821	intergenic	ARHGEF19	ENSG00000142632	HepG2	0.328964
chr1	16244321	16244821	intergenic|chr1:16244321-16244821	intergenic	RSG1	ENSG00000132881	HepG2	0.533564
chr1	16352241	16352782	promoter|chr1:16352241-16352782	promoter	FBXO42	ENSG00000037637	HepG2	0.996024
chr1	16363302	16363802	intergenic|chr1:16363302-16363802	intergenic	SZRD1	ENSG00000055070	HepG2	0.456344
chr1	16366779	16367961	promoter|chr1:16366779-16367961	promoter	SZRD1	ENSG00000055070	HepG2	0.993026
chr1	16372514	16373014	genic|chr1:16372514-16373014	genic	SZRD1	ENSG00000055070	HepG2	0.379691
chr1	16372514	16373014	genic|chr1:16372514-16373014	genic	SPATA21	ENSG00000187144	HepG2	0.450108
chr1	16425036	16425536	genic|chr1:16425036-16425536	genic	SPATA21	ENSG00000187144	HepG2	0.676944
chr1	16425599	16426099	genic|chr1:16425599-16426099	genic	SPATA21	ENSG00000187144	HepG2	0.464091
chr1	16430532	16431032	genic|chr1:16430532-16431032	genic	SPATA21	ENSG00000187144	HepG2	0.501552
chr1	16437174	16437674	promoter|chr1:16437174-16437674	promoter	SPATA21	ENSG00000187144	HepG2	0.999989
chr1	16440061	16440921	promoter|chr1:16440061-16440921	promoter	NECAP2	ENSG00000157191	HepG2	0.996138
chr1	16498991	16500037	intergenic|chr1:16498991-16500037	intergenic	LINC01783	ENSG00000233421	HepG2	0.417141
chr1	16498991	16500037	intergenic|chr1:16498991-16500037	intergenic	FAM231B	ENSG00000268674	HepG2	0.537341
chr1	16505867	16506367	intergenic|chr1:16505867-16506367	intergenic	LINC01783	ENSG00000233421	HepG2	0.354907
chr1	16505867	16506367	intergenic|chr1:16505867-16506367	intergenic	FAM231B	ENSG00000268674	HepG2	0.465501
chr1	16513883	16514801	intergenic|chr1:16513883-16514801	intergenic	FHAD1	ENSG00000142621	HepG2	0.375059
chr1	16513883	16514801	intergenic|chr1:16513883-16514801	intergenic	RSC1A1	ENSG00000215695	HepG2	0.836673
chr1	16513883	16514801	intergenic|chr1:16513883-16514801	intergenic	TMEM82	ENSG00000162460	HepG2	0.571449
chr1	16513883	16514801	intergenic|chr1:16513883-16514801	intergenic	C1orf64	ENSG00000183888	HepG2	0.291216
chr1	16513883	16514801	intergenic|chr1:16513883-16514801	intergenic	CLCNKA	ENSG00000186510	HepG2	0.453177
chr1	16513883	16514801	intergenic|chr1:16513883-16514801	intergenic	FAM131C	ENSG00000185519	HepG2	0.354814
chr1	16513883	16514801	intergenic|chr1:16513883-16514801	intergenic	ARHGEF19	ENSG00000142632	HepG2	0.443545
chr1	16513883	16514801	intergenic|chr1:16513883-16514801	intergenic	SZRD1	ENSG00000055070	HepG2	0.464506
chr1	16513883	16514801	intergenic|chr1:16513883-16514801	intergenic	SPATA21	ENSG00000187144	HepG2	0.927508
chr1	16513883	16514801	intergenic|chr1:16513883-16514801	intergenic	LINC01783	ENSG00000233421	HepG2	0.979286
chr1	16513883	16514801	intergenic|chr1:16513883-16514801	intergenic	FAM231B	ENSG00000268674	HepG2	0.986599
chr1	16513883	16514801	intergenic|chr1:16513883-16514801	intergenic	NBPF1	ENSG00000219481	HepG2	0.537301
chr1	16513883	16514801	intergenic|chr1:16513883-16514801	intergenic	CROCC	ENSG00000058453	HepG2	0.360153
chr1	16513883	16514801	intergenic|chr1:16513883-16514801	intergenic	MFAP2	ENSG00000117122	HepG2	0.496255
chr1	16513883	16514801	intergenic|chr1:16513883-16514801	intergenic	ACTL8	ENSG00000117148	HepG2	0.35657
chr1	16513883	16514801	intergenic|chr1:16513883-16514801	intergenic	CDA	ENSG00000158825	HepG2	0.394007
chr1	16513883	16514801	intergenic|chr1:16513883-16514801	intergenic	ECE1	ENSG00000117298	HepG2	0.28375
chr1	16532308	16533081	intergenic|chr1:16532308-16533081	intergenic	LINC01783	ENSG00000233421	HepG2	0.632456
chr1	16532308	16533081	intergenic|chr1:16532308-16533081	intergenic	FAM231B	ENSG00000268674	HepG2	0.703929
chr1	16534489	16535398	promoter|chr1:16534489-16535398	promoter	LINC01783	ENSG00000233421	HepG2	0.998522
chr1	16535402	16535902	promoter|chr1:16535402-16535902	promoter	LINC01783	ENSG00000233421	HepG2	0.99983
chr1	16538473	16538973	promoter|chr1:16538473-16538973	promoter	FAM231B	ENSG00000268674	HepG2	0.999984
chr1	16540403	16540903	intergenic|chr1:16540403-16540903	intergenic	LINC01783	ENSG00000233421	HepG2	0.614191
chr1	16540403	16540903	intergenic|chr1:16540403-16540903	intergenic	FAM231B	ENSG00000268674	HepG2	0.886363
chr1	16544315	16544815	intergenic|chr1:16544315-16544815	intergenic	SPATA21	ENSG00000187144	HepG2	0.529201
chr1	16544315	16544815	intergenic|chr1:16544315-16544815	intergenic	LINC01783	ENSG00000233421	HepG2	0.906021
chr1	16544315	16544815	intergenic|chr1:16544315-16544815	intergenic	FAM231B	ENSG00000268674	HepG2	0.976548
chr1	16545546	16546222	intergenic|chr1:16545546-16546222	intergenic	ARHGEF19	ENSG00000142632	HepG2	0.382536
chr1	16545546	16546222	intergenic|chr1:16545546-16546222	intergenic	SPATA21	ENSG00000187144	HepG2	0.450544
chr1	16545546	16546222	intergenic|chr1:16545546-16546222	intergenic	LINC01783	ENSG00000233421	HepG2	0.895661
chr1	16545546	16546222	intergenic|chr1:16545546-16546222	intergenic	FAM231B	ENSG00000268674	HepG2	0.979143
chr1	16545546	16546222	intergenic|chr1:16545546-16546222	intergenic	NBPF1	ENSG00000219481	HepG2	0.445143
chr1	16545546	16546222	intergenic|chr1:16545546-16546222	intergenic	ATP13A2	ENSG00000159363	HepG2	0.397237
chr1	16547474	16547974	intergenic|chr1:16547474-16547974	intergenic	LINC01783	ENSG00000233421	HepG2	0.477864
chr1	16547474	16547974	intergenic|chr1:16547474-16547974	intergenic	FAM231B	ENSG00000268674	HepG2	0.818358
chr1	16548363	16548863	intergenic|chr1:16548363-16548863	intergenic	LINC01783	ENSG00000233421	HepG2	0.291268
chr1	16548363	16548863	intergenic|chr1:16548363-16548863	intergenic	FAM231B	ENSG00000268674	HepG2	0.662401
chr1	16556356	16557622	intergenic|chr1:16556356-16557622	intergenic	FHAD1	ENSG00000142621	HepG2	0.348158
chr1	16556356	16557622	intergenic|chr1:16556356-16557622	intergenic	RSC1A1	ENSG00000215695	HepG2	0.358342
chr1	16556356	16557622	intergenic|chr1:16556356-16557622	intergenic	CLCNKA	ENSG00000186510	HepG2	0.41666
chr1	16556356	16557622	intergenic|chr1:16556356-16557622	intergenic	FAM131C	ENSG00000185519	HepG2	0.327634
chr1	16556356	16557622	intergenic|chr1:16556356-16557622	intergenic	ARHGEF19	ENSG00000142632	HepG2	0.398119
chr1	16556356	16557622	intergenic|chr1:16556356-16557622	intergenic	SPATA21	ENSG00000187144	HepG2	0.329946
chr1	16556356	16557622	intergenic|chr1:16556356-16557622	intergenic	LINC01783	ENSG00000233421	HepG2	0.605701
chr1	16556356	16557622	intergenic|chr1:16556356-16557622	intergenic	FAM231B	ENSG00000268674	HepG2	0.891064
chr1	16556356	16557622	intergenic|chr1:16556356-16557622	intergenic	NBPF1	ENSG00000219481	HepG2	0.904842
chr1	16556356	16557622	intergenic|chr1:16556356-16557622	intergenic	CROCC	ENSG00000058453	HepG2	0.367227
chr1	16556356	16557622	intergenic|chr1:16556356-16557622	intergenic	MFAP2	ENSG00000117122	HepG2	0.488909
chr1	16556356	16557622	intergenic|chr1:16556356-16557622	intergenic	ACTL8	ENSG00000117148	HepG2	0.329086
chr1	16556356	16557622	intergenic|chr1:16556356-16557622	intergenic	CDA	ENSG00000158825	HepG2	0.376104
chr1	16591697	16592197	genic|chr1:16591697-16592197	genic	RSG1	ENSG00000132881	HepG2	0.415417
chr1	16595117	16595617	genic|chr1:16595117-16595617	genic	NBPF1	ENSG00000219481	HepG2	0.293499
chr1	16608201	16608701	genic|chr1:16608201-16608701	genic	FHAD1	ENSG00000142621	HepG2	0.295403
chr1	16608201	16608701	genic|chr1:16608201-16608701	genic	RSC1A1	ENSG00000215695	HepG2	0.302345
chr1	16608201	16608701	genic|chr1:16608201-16608701	genic	CLCNKA	ENSG00000186510	HepG2	0.371295
chr1	16608201	16608701	genic|chr1:16608201-16608701	genic	FAM131C	ENSG00000185519	HepG2	0.294149
chr1	16608201	16608701	genic|chr1:16608201-16608701	genic	ARHGEF19	ENSG00000142632	HepG2	0.363435
chr1	16608201	16608701	genic|chr1:16608201-16608701	genic	SPATA21	ENSG00000187144	HepG2	0.293137
chr1	16608201	16608701	genic|chr1:16608201-16608701	genic	FAM231B	ENSG00000268674	HepG2	0.611464
chr1	16608201	16608701	genic|chr1:16608201-16608701	genic	NBPF1	ENSG00000219481	HepG2	0.945038
chr1	16608201	16608701	genic|chr1:16608201-16608701	genic	CROCC	ENSG00000058453	HepG2	0.40442
chr1	16608201	16608701	genic|chr1:16608201-16608701	genic	MFAP2	ENSG00000117122	HepG2	0.681273
chr1	16608201	16608701	genic|chr1:16608201-16608701	genic	ARHGEF10L	ENSG00000074964	HepG2	0.354986
chr1	16608201	16608701	genic|chr1:16608201-16608701	genic	CDA	ENSG00000158825	HepG2	0.376777
chr1	16613355	16614102	promoter|chr1:16613355-16614102	promoter	NBPF1	ENSG00000219481	HepG2	0.998425
chr1	16620936	16621436	intergenic|chr1:16620936-16621436	intergenic	NBPF1	ENSG00000219481	HepG2	0.413768
chr1	16644510	16645010	intergenic|chr1:16644510-16645010	intergenic	CLCNKA	ENSG00000186510	HepG2	0.37117
chr1	16644510	16645010	intergenic|chr1:16644510-16645010	intergenic	FAM131C	ENSG00000185519	HepG2	0.355032
chr1	16644510	16645010	intergenic|chr1:16644510-16645010	intergenic	LINC01783	ENSG00000233421	HepG2	0.464466
chr1	16644510	16645010	intergenic|chr1:16644510-16645010	intergenic	FAM231B	ENSG00000268674	HepG2	0.728918
chr1	16644510	16645010	intergenic|chr1:16644510-16645010	intergenic	NBPF1	ENSG00000219481	HepG2	0.450715
chr1	16644510	16645010	intergenic|chr1:16644510-16645010	intergenic	CROCC	ENSG00000058453	HepG2	0.404087
chr1	16644510	16645010	intergenic|chr1:16644510-16645010	intergenic	MFAP2	ENSG00000117122	HepG2	0.465827
chr1	16644510	16645010	intergenic|chr1:16644510-16645010	intergenic	CDA	ENSG00000158825	HepG2	0.330326
chr1	16645270	16646055	intergenic|chr1:16645270-16646055	intergenic	FHAD1	ENSG00000142621	HepG2	0.522719
chr1	16645270	16646055	intergenic|chr1:16645270-16646055	intergenic	EFHD2	ENSG00000142634	HepG2	0.297819
chr1	16645270	16646055	intergenic|chr1:16645270-16646055	intergenic	RSC1A1	ENSG00000215695	HepG2	0.536285
chr1	16645270	16646055	intergenic|chr1:16645270-16646055	intergenic	SLC25A34	ENSG00000162461	HepG2	0.283947
chr1	16645270	16646055	intergenic|chr1:16645270-16646055	intergenic	TMEM82	ENSG00000162460	HepG2	0.547112
chr1	16645270	16646055	intergenic|chr1:16645270-16646055	intergenic	CLCNKA	ENSG00000186510	HepG2	0.575546
chr1	16645270	16646055	intergenic|chr1:16645270-16646055	intergenic	FAM131C	ENSG00000185519	HepG2	0.787405
chr1	16645270	16646055	intergenic|chr1:16645270-16646055	intergenic	ARHGEF19	ENSG00000142632	HepG2	0.558481
chr1	16645270	16646055	intergenic|chr1:16645270-16646055	intergenic	SPATA21	ENSG00000187144	HepG2	0.449775
chr1	16645270	16646055	intergenic|chr1:16645270-16646055	intergenic	LINC01783	ENSG00000233421	HepG2	0.315882
chr1	16645270	16646055	intergenic|chr1:16645270-16646055	intergenic	FAM231B	ENSG00000268674	HepG2	0.583323
chr1	16645270	16646055	intergenic|chr1:16645270-16646055	intergenic	NBPF1	ENSG00000219481	HepG2	0.692271
chr1	16645270	16646055	intergenic|chr1:16645270-16646055	intergenic	CROCC	ENSG00000058453	HepG2	0.591666
chr1	16645270	16646055	intergenic|chr1:16645270-16646055	intergenic	MFAP2	ENSG00000117122	HepG2	0.706759
chr1	16645270	16646055	intergenic|chr1:16645270-16646055	intergenic	ATP13A2	ENSG00000159363	HepG2	0.452858
chr1	16645270	16646055	intergenic|chr1:16645270-16646055	intergenic	ARHGEF10L	ENSG00000074964	HepG2	0.411294
chr1	16645270	16646055	intergenic|chr1:16645270-16646055	intergenic	ACTL8	ENSG00000117148	HepG2	0.926763
chr1	16645270	16646055	intergenic|chr1:16645270-16646055	intergenic	IFFO2	ENSG00000169991	HepG2	0.457085
chr1	16645270	16646055	intergenic|chr1:16645270-16646055	intergenic	UBXN10-AS1	ENSG00000187980	HepG2	0.285471
chr1	16645270	16646055	intergenic|chr1:16645270-16646055	intergenic	CDA	ENSG00000158825	HepG2	0.558388
chr1	16645270	16646055	intergenic|chr1:16645270-16646055	intergenic	ECE1	ENSG00000117298	HepG2	0.434375
chr1	16651632	16652132	intergenic|chr1:16651632-16652132	intergenic	CLCNKA	ENSG00000186510	HepG2	0.447018
chr1	16651632	16652132	intergenic|chr1:16651632-16652132	intergenic	SPATA21	ENSG00000187144	HepG2	0.283157
chr1	16656528	16657341	intergenic|chr1:16656528-16657341	intergenic	NECAP2	ENSG00000157191	HepG2	0.720931
chr1	16658533	16659033	intergenic|chr1:16658533-16659033	intergenic	NECAP2	ENSG00000157191	HepG2	0.82866
chr1	16658533	16659033	intergenic|chr1:16658533-16659033	intergenic	MFAP2	ENSG00000117122	HepG2	0.356294
chr1	16666530	16667476	intergenic|chr1:16666530-16667476	intergenic	FHAD1	ENSG00000142621	HepG2	0.347912
chr1	16666530	16667476	intergenic|chr1:16666530-16667476	intergenic	RSC1A1	ENSG00000215695	HepG2	0.361194
chr1	16666530	16667476	intergenic|chr1:16666530-16667476	intergenic	CLCNKA	ENSG00000186510	HepG2	0.398781
chr1	16666530	16667476	intergenic|chr1:16666530-16667476	intergenic	FAM131C	ENSG00000185519	HepG2	0.302843
chr1	16666530	16667476	intergenic|chr1:16666530-16667476	intergenic	ARHGEF19	ENSG00000142632	HepG2	0.384541
chr1	16666530	16667476	intergenic|chr1:16666530-16667476	intergenic	SPATA21	ENSG00000187144	HepG2	0.286014
chr1	16666530	16667476	intergenic|chr1:16666530-16667476	intergenic	FAM231B	ENSG00000268674	HepG2	0.392712
chr1	16666530	16667476	intergenic|chr1:16666530-16667476	intergenic	CROCC	ENSG00000058453	HepG2	0.440328
chr1	16666530	16667476	intergenic|chr1:16666530-16667476	intergenic	MFAP2	ENSG00000117122	HepG2	0.562172
chr1	16666530	16667476	intergenic|chr1:16666530-16667476	intergenic	ATP13A2	ENSG00000159363	HepG2	0.299856
chr1	16666530	16667476	intergenic|chr1:16666530-16667476	intergenic	ACTL8	ENSG00000117148	HepG2	0.359673
chr1	16666530	16667476	intergenic|chr1:16666530-16667476	intergenic	CDA	ENSG00000158825	HepG2	0.380231
chr1	16680693	16681193	intergenic|chr1:16680693-16681193	intergenic	CLCNKA	ENSG00000186510	HepG2	0.368684
chr1	16703078	16703578	intergenic|chr1:16703078-16703578	intergenic	VPS13D	ENSG00000048707	HepG2	0.39936
chr1	16739984	16740934	intergenic|chr1:16739984-16740934	intergenic	FHAD1	ENSG00000142621	HepG2	0.356387
chr1	16739984	16740934	intergenic|chr1:16739984-16740934	intergenic	RSC1A1	ENSG00000215695	HepG2	0.368901
chr1	16739984	16740934	intergenic|chr1:16739984-16740934	intergenic	CLCNKA	ENSG00000186510	HepG2	0.404728
chr1	16739984	16740934	intergenic|chr1:16739984-16740934	intergenic	FAM131C	ENSG00000185519	HepG2	0.308027
chr1	16739984	16740934	intergenic|chr1:16739984-16740934	intergenic	ARHGEF19	ENSG00000142632	HepG2	0.391239
chr1	16739984	16740934	intergenic|chr1:16739984-16740934	intergenic	FAM231B	ENSG00000268674	HepG2	0.351637
chr1	16739984	16740934	intergenic|chr1:16739984-16740934	intergenic	CROCC	ENSG00000058453	HepG2	0.496067
chr1	16739984	16740934	intergenic|chr1:16739984-16740934	intergenic	MFAP2	ENSG00000117122	HepG2	0.602493
chr1	16739984	16740934	intergenic|chr1:16739984-16740934	intergenic	ATP13A2	ENSG00000159363	HepG2	0.320678
chr1	16739984	16740934	intergenic|chr1:16739984-16740934	intergenic	ACTL8	ENSG00000117148	HepG2	0.370196
chr1	16739984	16740934	intergenic|chr1:16739984-16740934	intergenic	CDA	ENSG00000158825	HepG2	0.386643
chr1	16748434	16748934	intergenic|chr1:16748434-16748934	intergenic	CROCC	ENSG00000058453	HepG2	0.304331
chr1	16748434	16748934	intergenic|chr1:16748434-16748934	intergenic	MFAP2	ENSG00000117122	HepG2	0.388039
chr1	16764752	16765700	intergenic|chr1:16764752-16765700	intergenic	FHAD1	ENSG00000142621	HepG2	0.303588
chr1	16764752	16765700	intergenic|chr1:16764752-16765700	intergenic	RSC1A1	ENSG00000215695	HepG2	0.308402
chr1	16764752	16765700	intergenic|chr1:16764752-16765700	intergenic	CLCNKA	ENSG00000186510	HepG2	0.346114
chr1	16764752	16765700	intergenic|chr1:16764752-16765700	intergenic	ARHGEF19	ENSG00000142632	HepG2	0.760009
chr1	16764752	16765700	intergenic|chr1:16764752-16765700	intergenic	CROCC	ENSG00000058453	HepG2	0.531726
chr1	16764752	16765700	intergenic|chr1:16764752-16765700	intergenic	MFAP2	ENSG00000117122	HepG2	0.601764
chr1	16764752	16765700	intergenic|chr1:16764752-16765700	intergenic	ATP13A2	ENSG00000159363	HepG2	0.313812
chr1	16764752	16765700	intergenic|chr1:16764752-16765700	intergenic	ACTL8	ENSG00000117148	HepG2	0.323378
chr1	16764752	16765700	intergenic|chr1:16764752-16765700	intergenic	CDA	ENSG00000158825	HepG2	0.341714
chr1	16766532	16767391	intergenic|chr1:16766532-16767391	intergenic	CLCNKA	ENSG00000186510	HepG2	0.290882
chr1	16766532	16767391	intergenic|chr1:16766532-16767391	intergenic	ARHGEF19	ENSG00000142632	HepG2	0.692743
chr1	16766532	16767391	intergenic|chr1:16766532-16767391	intergenic	CROCC	ENSG00000058453	HepG2	0.455311
chr1	16766532	16767391	intergenic|chr1:16766532-16767391	intergenic	MFAP2	ENSG00000117122	HepG2	0.525406
chr1	16766532	16767391	intergenic|chr1:16766532-16767391	intergenic	CDA	ENSG00000158825	HepG2	0.283375
chr1	16850290	16851582	intergenic|chr1:16850290-16851582	intergenic	CROCC	ENSG00000058453	HepG2	0.576907
chr1	16850290	16851582	intergenic|chr1:16850290-16851582	intergenic	MFAP2	ENSG00000117122	HepG2	0.569167
chr1	16859085	16859585	intergenic|chr1:16859085-16859585	intergenic	MFAP2	ENSG00000117122	HepG2	0.409691
chr1	16861908	16862408	intergenic|chr1:16861908-16862408	intergenic	CROCC	ENSG00000058453	HepG2	0.364453
chr1	16861908	16862408	intergenic|chr1:16861908-16862408	intergenic	MFAP2	ENSG00000117122	HepG2	0.717843
chr1	16863145	16863645	intergenic|chr1:16863145-16863645	intergenic	MFAP2	ENSG00000117122	HepG2	0.319957
chr1	16895477	16896349	intergenic|chr1:16895477-16896349	intergenic	ARHGEF19	ENSG00000142632	HepG2	0.417374
chr1	16895477	16896349	intergenic|chr1:16895477-16896349	intergenic	NBPF1	ENSG00000219481	HepG2	0.303796
chr1	16895477	16896349	intergenic|chr1:16895477-16896349	intergenic	CROCC	ENSG00000058453	HepG2	0.96473
chr1	16895477	16896349	intergenic|chr1:16895477-16896349	intergenic	MFAP2	ENSG00000117122	HepG2	0.911903
chr1	16895477	16896349	intergenic|chr1:16895477-16896349	intergenic	ATP13A2	ENSG00000159363	HepG2	0.814863
chr1	16904687	16905524	intergenic|chr1:16904687-16905524	intergenic	CROCC	ENSG00000058453	HepG2	0.955608
chr1	16904687	16905524	intergenic|chr1:16904687-16905524	intergenic	MFAP2	ENSG00000117122	HepG2	0.737745
chr1	16904687	16905524	intergenic|chr1:16904687-16905524	intergenic	ATP13A2	ENSG00000159363	HepG2	0.482121
chr1	16905957	16906457	intergenic|chr1:16905957-16906457	intergenic	CROCC	ENSG00000058453	HepG2	0.576948
chr1	16911787	16912287	intergenic|chr1:16911787-16912287	intergenic	CROCC	ENSG00000058453	HepG2	0.375227
chr1	16913682	16914182	intergenic|chr1:16913682-16914182	intergenic	CROCC	ENSG00000058453	HepG2	0.652818
chr1	16915423	16915923	intergenic|chr1:16915423-16915923	intergenic	CROCC	ENSG00000058453	HepG2	0.504523
chr1	16921699	16922199	promoter|chr1:16921699-16922199	promoter	CROCC	ENSG00000058453	HepG2	0.99995
chr1	16951609	16952109	genic|chr1:16951609-16952109	genic	CROCC	ENSG00000058453	HepG2	0.338482
chr1	16951609	16952109	genic|chr1:16951609-16952109	genic	MFAP2	ENSG00000117122	HepG2	0.453888
chr1	16980428	16980928	promoter|chr1:16980428-16980928	promoter	MFAP2	ENSG00000117122	HepG2	0.999871
chr1	17009574	17010074	genic|chr1:17009574-17010074	genic	MFAP2	ENSG00000117122	HepG2	0.423868
chr1	17009574	17010074	genic|chr1:17009574-17010074	genic	ATP13A2	ENSG00000159363	HepG2	0.877971
chr1	17011722	17012295	promoter|chr1:17011722-17012295	promoter	ATP13A2	ENSG00000159363	HepG2	0.999604
chr1	17017992	17018492	intergenic|chr1:17017992-17018492	intergenic	ATP13A2	ENSG00000159363	HepG2	0.518962
chr1	17053914	17054420	promoter|chr1:17053914-17054420	promoter	SDHB	ENSG00000117118	HepG2	0.997789
chr1	17438359	17438859	genic|chr1:17438359-17438859	genic	RCC2	ENSG00000179051	HepG2	0.687481
chr1	17439129	17440299	promoter|chr1:17439129-17440299	promoter	RCC2	ENSG00000179051	HepG2	0.999232
chr1	17443340	17443840	intergenic|chr1:17443340-17443840	intergenic	RCC2	ENSG00000179051	HepG2	0.494232
chr1	17487786	17488286	intergenic|chr1:17487786-17488286	intergenic	ARHGEF10L	ENSG00000074964	HepG2	0.349754
chr1	17489345	17489845	intergenic|chr1:17489345-17489845	intergenic	ARHGEF10L	ENSG00000074964	HepG2	0.335697
chr1	17489960	17490460	intergenic|chr1:17489960-17490460	intergenic	ARHGEF10L	ENSG00000074964	HepG2	0.339049
chr1	17498118	17498618	intergenic|chr1:17498118-17498618	intergenic	ARHGEF10L	ENSG00000074964	HepG2	0.517778
chr1	17501542	17502042	intergenic|chr1:17501542-17502042	intergenic	ARHGEF10L	ENSG00000074964	HepG2	0.445858
chr1	17502230	17502730	intergenic|chr1:17502230-17502730	intergenic	ARHGEF10L	ENSG00000074964	HepG2	0.435805
chr1	17516799	17517299	intergenic|chr1:17516799-17517299	intergenic	ARHGEF10L	ENSG00000074964	HepG2	0.387668
chr1	17537939	17538865	intergenic|chr1:17537939-17538865	intergenic	ARHGEF10L	ENSG00000074964	HepG2	0.971994
chr1	17539584	17540084	promoter|chr1:17539584-17540084	promoter	ARHGEF10L	ENSG00000074964	HepG2	0.999899
chr1	17542688	17543188	genic|chr1:17542688-17543188	genic	ARHGEF10L	ENSG00000074964	HepG2	0.830235
chr1	17559716	17560216	genic|chr1:17559716-17560216	genic	ARHGEF10L	ENSG00000074964	HepG2	0.415036
chr1	17564373	17564873	genic|chr1:17564373-17564873	genic	ARHGEF10L	ENSG00000074964	HepG2	0.84815
chr1	17564373	17564873	genic|chr1:17564373-17564873	genic	ACTL8	ENSG00000117148	HepG2	0.332231
chr1	17565423	17566343	genic|chr1:17565423-17566343	genic	ARHGEF10L	ENSG00000074964	HepG2	0.430737
chr1	17569832	17570332	genic|chr1:17569832-17570332	genic	ARHGEF10L	ENSG00000074964	HepG2	0.341064
chr1	17573657	17574157	genic|chr1:17573657-17574157	genic	ARHGEF10L	ENSG00000074964	HepG2	0.358285
chr1	17576020	17576520	genic|chr1:17576020-17576520	genic	ARHGEF10L	ENSG00000074964	HepG2	0.567638
chr1	17579848	17580650	genic|chr1:17579848-17580650	genic	ARHGEF10L	ENSG00000074964	HepG2	0.949695
chr1	17581370	17581870	genic|chr1:17581370-17581870	genic	ATP13A2	ENSG00000159363	HepG2	0.35182
chr1	17581370	17581870	genic|chr1:17581370-17581870	genic	RCC2	ENSG00000179051	HepG2	0.406956
chr1	17581370	17581870	genic|chr1:17581370-17581870	genic	ARHGEF10L	ENSG00000074964	HepG2	0.968861
chr1	17581370	17581870	genic|chr1:17581370-17581870	genic	ACTL8	ENSG00000117148	HepG2	0.377821
chr1	17586493	17586993	genic|chr1:17586493-17586993	genic	ARHGEF10L	ENSG00000074964	HepG2	0.601537
chr1	17587599	17588099	genic|chr1:17587599-17588099	genic	ARHGEF10L	ENSG00000074964	HepG2	0.829241
chr1	17588220	17588720	genic|chr1:17588220-17588720	genic	ARHGEF10L	ENSG00000074964	HepG2	0.926332
chr1	17591942	17592442	genic|chr1:17591942-17592442	genic	RCC2	ENSG00000179051	HepG2	0.592708
chr1	17591942	17592442	genic|chr1:17591942-17592442	genic	ARHGEF10L	ENSG00000074964	HepG2	0.947999
chr1	17591942	17592442	genic|chr1:17591942-17592442	genic	ACTL8	ENSG00000117148	HepG2	0.349654
chr1	17606762	17607262	genic|chr1:17606762-17607262	genic	ARHGEF10L	ENSG00000074964	HepG2	0.35321
chr1	17755062	17755562	promoter|chr1:17755062-17755562	promoter	ACTL8	ENSG00000117148	HepG2	0.999981
chr1	17759013	17759513	genic|chr1:17759013-17759513	genic	ACTL8	ENSG00000117148	HepG2	0.744445
chr1	18480664	18481179	promoter|chr1:18480664-18481179	promoter	KLHDC7A	ENSG00000179023	HepG2	0.999768
chr1	18485074	18485574	genic|chr1:18485074-18485574	genic	KLHDC7A	ENSG00000179023	HepG2	0.740684
chr1	18486133	18486633	intergenic|chr1:18486133-18486633	intergenic	KLHDC7A	ENSG00000179023	HepG2	0.860288
chr1	18486877	18487377	intergenic|chr1:18486877-18487377	intergenic	KLHDC7A	ENSG00000179023	HepG2	0.896428
chr1	18515222	18515722	intergenic|chr1:18515222-18515722	intergenic	KLHDC7A	ENSG00000179023	HepG2	0.310584
chr1	18900195	18900695	genic|chr1:18900195-18900695	genic	ACTL8	ENSG00000117148	HepG2	0.451077
chr1	18900195	18900695	genic|chr1:18900195-18900695	genic	ALDH4A1	ENSG00000159423	HepG2	0.962241
chr1	18900195	18900695	genic|chr1:18900195-18900695	genic	IFFO2	ENSG00000169991	HepG2	0.748359
chr1	18900195	18900695	genic|chr1:18900195-18900695	genic	CDA	ENSG00000158825	HepG2	0.394523
chr1	18900195	18900695	genic|chr1:18900195-18900695	genic	C1QA	ENSG00000173372	HepG2	0.3902
chr1	18901085	18901585	genic|chr1:18901085-18901585	genic	ALDH4A1	ENSG00000159423	HepG2	0.900903
chr1	18901085	18901585	genic|chr1:18901085-18901585	genic	IFFO2	ENSG00000169991	HepG2	0.55827
chr1	18902327	18903130	promoter|chr1:18902327-18903130	promoter	ALDH4A1	ENSG00000159423	HepG2	0.998157
chr1	18936907	18937407	genic|chr1:18936907-18937407	genic	CROCC	ENSG00000058453	HepG2	0.320142
chr1	18936907	18937407	genic|chr1:18936907-18937407	genic	ACTL8	ENSG00000117148	HepG2	0.336781
chr1	18936907	18937407	genic|chr1:18936907-18937407	genic	ALDH4A1	ENSG00000159423	HepG2	0.335715
chr1	18936907	18937407	genic|chr1:18936907-18937407	genic	IFFO2	ENSG00000169991	HepG2	0.808383
chr1	18941179	18941679	genic|chr1:18941179-18941679	genic	IFFO2	ENSG00000169991	HepG2	0.808313
chr1	18941775	18942275	genic|chr1:18941775-18942275	genic	IFFO2	ENSG00000169991	HepG2	0.378689
chr1	18948954	18949813	genic|chr1:18948954-18949813	genic	ALDH4A1	ENSG00000159423	HepG2	0.406613
chr1	18948954	18949813	genic|chr1:18948954-18949813	genic	IFFO2	ENSG00000169991	HepG2	0.948228
chr1	18949989	18950489	genic|chr1:18949989-18950489	genic	IFFO2	ENSG00000169991	HepG2	0.758528
chr1	18956082	18956582	promoter|chr1:18956082-18956582	promoter	IFFO2	ENSG00000169991	HepG2	0.999545
chr1	18956614	18957114	promoter|chr1:18956614-18957114	promoter	IFFO2	ENSG00000169991	HepG2	0.999011
chr1	18957614	18958114	intergenic|chr1:18957614-18958114	intergenic	IFFO2	ENSG00000169991	HepG2	0.923311
chr1	18963082	18963582	intergenic|chr1:18963082-18963582	intergenic	IFFO2	ENSG00000169991	HepG2	0.633226
chr1	18988760	18989260	intergenic|chr1:18988760-18989260	intergenic	IFFO2	ENSG00000169991	HepG2	0.42888
chr1	19006878	19007378	intergenic|chr1:19006878-19007378	intergenic	IFFO2	ENSG00000169991	HepG2	0.633437
chr1	19007505	19008005	intergenic|chr1:19007505-19008005	intergenic	IFFO2	ENSG00000169991	HepG2	0.689076
chr1	19009821	19010321	intergenic|chr1:19009821-19010321	intergenic	IFFO2	ENSG00000169991	HepG2	0.667678
chr1	19011046	19011546	intergenic|chr1:19011046-19011546	intergenic	IFFO2	ENSG00000169991	HepG2	0.796676
chr1	19011046	19011546	intergenic|chr1:19011046-19011546	intergenic	CDA	ENSG00000158825	HepG2	0.302664
chr1	19012237	19012737	intergenic|chr1:19012237-19012737	intergenic	IFFO2	ENSG00000169991	HepG2	0.385822
chr1	19013687	19014187	intergenic|chr1:19013687-19014187	intergenic	IFFO2	ENSG00000169991	HepG2	0.550035
chr1	19046415	19046915	intergenic|chr1:19046415-19046915	intergenic	ALDH4A1	ENSG00000159423	HepG2	0.285655
chr1	19046415	19046915	intergenic|chr1:19046415-19046915	intergenic	IFFO2	ENSG00000169991	HepG2	0.531432
chr1	19052363	19052863	intergenic|chr1:19052363-19052863	intergenic	IFFO2	ENSG00000169991	HepG2	0.385751
chr1	19209548	19211133	promoter|chr1:19209548-19211133	promoter	UBR4	ENSG00000127481	HepG2	0.984113
chr1	19250862	19251830	promoter|chr1:19250862-19251830	promoter	EMC1	ENSG00000127463	HepG2	0.984713
chr1	19250862	19251830	promoter|chr1:19250862-19251830	promoter	MRTO4	ENSG00000053372	HepG2	0.962463
chr1	19311896	19312495	promoter|chr1:19311896-19312495	promoter	AKR7A2	ENSG00000053371	HepG2	0.997385
chr1	19311896	19312495	promoter|chr1:19311896-19312495	promoter	PQLC2	ENSG00000040487	HepG2	0.9989
chr1	19312504	19313004	promoter|chr1:19312504-19313004	promoter	AKR7A2	ENSG00000053371	HepG2	0.977623
chr1	19312504	19313004	promoter|chr1:19312504-19313004	promoter	PQLC2	ENSG00000040487	HepG2	0.99084
chr1	19424777	19425277	genic|chr1:19424777-19425277	genic	CAPZB	ENSG00000077549	HepG2	0.428532
chr1	19424777	19425277	genic|chr1:19424777-19425277	genic	NBL1	ENSG00000158747	HepG2	0.426439
chr1	19424777	19425277	genic|chr1:19424777-19425277	genic	CDA	ENSG00000158825	HepG2	0.312775
chr1	19425584	19426084	genic|chr1:19425584-19426084	genic	NBL1	ENSG00000158747	HepG2	0.286681
chr1	19427125	19427625	genic|chr1:19427125-19427625	genic	NBL1	ENSG00000158747	HepG2	0.284698
chr1	19430132	19430632	genic|chr1:19430132-19430632	genic	NBL1	ENSG00000158747	HepG2	0.351254
chr1	19430132	19430632	genic|chr1:19430132-19430632	genic	CDA	ENSG00000158825	HepG2	0.306844
chr1	19436641	19437141	genic|chr1:19436641-19437141	genic	NBL1	ENSG00000158747	HepG2	0.331052
chr1	19436641	19437141	genic|chr1:19436641-19437141	genic	CDA	ENSG00000158825	HepG2	0.301982
chr1	19436641	19437141	genic|chr1:19436641-19437141	genic	C1QA	ENSG00000173372	HepG2	0.389538
chr1	19485365	19485891	promoter|chr1:19485365-19485891	promoter	CAPZB	ENSG00000077549	HepG2	0.996145
chr1	19486495	19487410	intergenic|chr1:19486495-19487410	intergenic	CAPZB	ENSG00000077549	HepG2	0.285955
chr1	19487643	19488143	intergenic|chr1:19487643-19488143	intergenic	CAPZB	ENSG00000077549	HepG2	0.363086
chr1	19596309	19597226	promoter|chr1:19596309-19597226	promoter	MINOS1-NBL1	ENSG00000270136	HepG2	0.993218
chr1	19596309	19597226	promoter|chr1:19596309-19597226	promoter	MINOS1	ENSG00000173436	HepG2	0.992799
chr1	19619711	19620211	genic|chr1:19619711-19620211	genic	NBL1	ENSG00000158747	HepG2	0.881191
chr1	19619711	19620211	genic|chr1:19619711-19620211	genic	CDA	ENSG00000158825	HepG2	0.355918
chr1	19619711	19620211	genic|chr1:19619711-19620211	genic	C1QA	ENSG00000173372	HepG2	0.348077
chr1	19623470	19623970	genic|chr1:19623470-19623970	genic	NBL1	ENSG00000158747	HepG2	0.497083
chr1	19639869	19640369	genic|chr1:19639869-19640369	genic	NBL1	ENSG00000158747	HepG2	0.914005
chr1	19640373	19641329	genic|chr1:19640373-19641329	genic	NBL1	ENSG00000158747	HepG2	0.798765
chr1	19642978	19643551	promoter|chr1:19642978-19643551	promoter	NBL1	ENSG00000158747	HepG2	0.999704
chr1	19653666	19654166	genic|chr1:19653666-19654166	genic	NBL1	ENSG00000158747	HepG2	0.425387
chr1	19654294	19654794	genic|chr1:19654294-19654794	genic	NBL1	ENSG00000158747	HepG2	0.313052
chr1	19792550	19793050	genic|chr1:19792550-19793050	genic	TMCO4	ENSG00000162542	HepG2	0.319869
chr1	19799430	19800682	promoter|chr1:19799430-19800682	promoter	TMCO4	ENSG00000162542	HepG2	0.99494
chr1	19811160	19811660	intergenic|chr1:19811160-19811660	intergenic	RNF186	ENSG00000178828	HepG2	0.556943
chr1	19815028	19816459	promoter|chr1:19815028-19816459	promoter	RNF186	ENSG00000178828	HepG2	0.999638
chr1	19882050	19882644	promoter|chr1:19882050-19882644	promoter	OTUD3	ENSG00000169914	HepG2	0.998519
chr1	19917945	19918445	intergenic|chr1:19917945-19918445	intergenic	PLA2G2E	ENSG00000188784	HepG2	0.458806
chr1	19923367	19923867	promoter|chr1:19923367-19923867	promoter	PLA2G2E	ENSG00000188784	HepG2	0.999968
chr1	19925240	19925740	intergenic|chr1:19925240-19925740	intergenic	FHAD1	ENSG00000142621	HepG2	0.356261
chr1	19925240	19925740	intergenic|chr1:19925240-19925740	intergenic	RSC1A1	ENSG00000215695	HepG2	0.333921
chr1	19925240	19925740	intergenic|chr1:19925240-19925740	intergenic	PLEKHM2	ENSG00000116786	HepG2	0.297694
chr1	19925240	19925740	intergenic|chr1:19925240-19925740	intergenic	CLCNKA	ENSG00000186510	HepG2	0.354246
chr1	19925240	19925740	intergenic|chr1:19925240-19925740	intergenic	ARHGEF19	ENSG00000142632	HepG2	0.33119
chr1	19925240	19925740	intergenic|chr1:19925240-19925740	intergenic	MFAP2	ENSG00000117122	HepG2	0.363548
chr1	19925240	19925740	intergenic|chr1:19925240-19925740	intergenic	ARHGEF10L	ENSG00000074964	HepG2	0.284449
chr1	19925240	19925740	intergenic|chr1:19925240-19925740	intergenic	ACTL8	ENSG00000117148	HepG2	0.355045
chr1	19925240	19925740	intergenic|chr1:19925240-19925740	intergenic	KLHDC7A	ENSG00000179023	HepG2	0.298064
chr1	19925240	19925740	intergenic|chr1:19925240-19925740	intergenic	TMCO4	ENSG00000162542	HepG2	0.330087
chr1	19925240	19925740	intergenic|chr1:19925240-19925740	intergenic	RNF186	ENSG00000178828	HepG2	0.665085
chr1	19925240	19925740	intergenic|chr1:19925240-19925740	intergenic	OTUD3	ENSG00000169914	HepG2	0.733468
chr1	19925240	19925740	intergenic|chr1:19925240-19925740	intergenic	PLA2G2E	ENSG00000188784	HepG2	0.993627
chr1	19925240	19925740	intergenic|chr1:19925240-19925740	intergenic	PLA2G2A	ENSG00000188257	HepG2	0.947506
chr1	19925240	19925740	intergenic|chr1:19925240-19925740	intergenic	UBXN10	ENSG00000162543	HepG2	0.678559
chr1	19925240	19925740	intergenic|chr1:19925240-19925740	intergenic	UBXN10-AS1	ENSG00000187980	HepG2	0.788044
chr1	19925240	19925740	intergenic|chr1:19925240-19925740	intergenic	CDA	ENSG00000158825	HepG2	0.613014
chr1	19925240	19925740	intergenic|chr1:19925240-19925740	intergenic	SH2D5	ENSG00000189410	HepG2	0.29047
chr1	19925240	19925740	intergenic|chr1:19925240-19925740	intergenic	ECE1	ENSG00000117298	HepG2	0.467015
chr1	19925240	19925740	intergenic|chr1:19925240-19925740	intergenic	NBPF3	ENSG00000142794	HepG2	0.345668
chr1	19925240	19925740	intergenic|chr1:19925240-19925740	intergenic	LDLRAD2	ENSG00000187942	HepG2	0.550391
chr1	19925240	19925740	intergenic|chr1:19925240-19925740	intergenic	CELA3A	ENSG00000142789	HepG2	0.310412
chr1	19925240	19925740	intergenic|chr1:19925240-19925740	intergenic	C1QA	ENSG00000173372	HepG2	0.482568
chr1	19925240	19925740	intergenic|chr1:19925240-19925740	intergenic	LACTBL1	ENSG00000215906	HepG2	0.474668
chr1	19925240	19925740	intergenic|chr1:19925240-19925740	intergenic	HTR1D	ENSG00000179546	HepG2	0.380461
chr1	19925240	19925740	intergenic|chr1:19925240-19925740	intergenic	LINC01355	ENSG00000261326	HepG2	0.321238
chr1	19926526	19927500	intergenic|chr1:19926526-19927500	intergenic	FHAD1	ENSG00000142621	HepG2	0.295339
chr1	19926526	19927500	intergenic|chr1:19926526-19927500	intergenic	CLCNKA	ENSG00000186510	HepG2	0.29178
chr1	19926526	19927500	intergenic|chr1:19926526-19927500	intergenic	MFAP2	ENSG00000117122	HepG2	0.301658
chr1	19926526	19927500	intergenic|chr1:19926526-19927500	intergenic	ACTL8	ENSG00000117148	HepG2	0.297658
chr1	19926526	19927500	intergenic|chr1:19926526-19927500	intergenic	TMCO4	ENSG00000162542	HepG2	0.30188
chr1	19926526	19927500	intergenic|chr1:19926526-19927500	intergenic	RNF186	ENSG00000178828	HepG2	0.641798
chr1	19926526	19927500	intergenic|chr1:19926526-19927500	intergenic	OTUD3	ENSG00000169914	HepG2	0.73971
chr1	19926526	19927500	intergenic|chr1:19926526-19927500	intergenic	PLA2G2E	ENSG00000188784	HepG2	0.993996
chr1	19926526	19927500	intergenic|chr1:19926526-19927500	intergenic	PLA2G2A	ENSG00000188257	HepG2	0.937391
chr1	19926526	19927500	intergenic|chr1:19926526-19927500	intergenic	UBXN10	ENSG00000162543	HepG2	0.642994
chr1	19926526	19927500	intergenic|chr1:19926526-19927500	intergenic	UBXN10-AS1	ENSG00000187980	HepG2	0.760338
chr1	19926526	19927500	intergenic|chr1:19926526-19927500	intergenic	CDA	ENSG00000158825	HepG2	0.536691
chr1	19926526	19927500	intergenic|chr1:19926526-19927500	intergenic	ECE1	ENSG00000117298	HepG2	0.393508
chr1	19926526	19927500	intergenic|chr1:19926526-19927500	intergenic	NBPF3	ENSG00000142794	HepG2	0.301532
chr1	19926526	19927500	intergenic|chr1:19926526-19927500	intergenic	LDLRAD2	ENSG00000187942	HepG2	0.497869
chr1	19926526	19927500	intergenic|chr1:19926526-19927500	intergenic	C1QA	ENSG00000173372	HepG2	0.414569
chr1	19926526	19927500	intergenic|chr1:19926526-19927500	intergenic	LACTBL1	ENSG00000215906	HepG2	0.422037
chr1	19926526	19927500	intergenic|chr1:19926526-19927500	intergenic	HTR1D	ENSG00000179546	HepG2	0.314165
chr1	19974875	19975375	intergenic|chr1:19974875-19975375	intergenic	OTUD3	ENSG00000169914	HepG2	0.29911
chr1	19974875	19975375	intergenic|chr1:19974875-19975375	intergenic	PLA2G2E	ENSG00000188784	HepG2	0.612025
chr1	19974875	19975375	intergenic|chr1:19974875-19975375	intergenic	PLA2G2A	ENSG00000188257	HepG2	0.970291
chr1	19974875	19975375	intergenic|chr1:19974875-19975375	intergenic	UBXN10	ENSG00000162543	HepG2	0.325334
chr1	19974875	19975375	intergenic|chr1:19974875-19975375	intergenic	UBXN10-AS1	ENSG00000187980	HepG2	0.459264
chr1	19980189	19980689	promoter|chr1:19980189-19980689	promoter	PLA2G2A	ENSG00000188257	HepG2	0.999976
chr1	19981500	19982000	intergenic|chr1:19981500-19982000	intergenic	PLA2G2A	ENSG00000188257	HepG2	0.983418
chr1	19981500	19982000	intergenic|chr1:19981500-19982000	intergenic	UBXN10	ENSG00000162543	HepG2	0.330325
chr1	19981500	19982000	intergenic|chr1:19981500-19982000	intergenic	UBXN10-AS1	ENSG00000187980	HepG2	0.460402
chr1	19981500	19982000	intergenic|chr1:19981500-19982000	intergenic	CDA	ENSG00000158825	HepG2	0.38339
chr1	19987672	19988172	intergenic|chr1:19987672-19988172	intergenic	PLA2G2A	ENSG00000188257	HepG2	0.954007
chr1	19988446	19988946	intergenic|chr1:19988446-19988946	intergenic	PLA2G2A	ENSG00000188257	HepG2	0.56378
chr1	20183721	20184221	intergenic|chr1:20183721-20184221	intergenic	UBXN10	ENSG00000162543	HepG2	0.847325
chr1	20183721	20184221	intergenic|chr1:20183721-20184221	intergenic	UBXN10-AS1	ENSG00000187980	HepG2	0.869858
chr1	20184540	20185040	genic|chr1:20184540-20185040	genic	UBXN10	ENSG00000162543	HepG2	0.785204
chr1	20184540	20185040	genic|chr1:20184540-20185040	genic	UBXN10-AS1	ENSG00000187980	HepG2	0.81164
chr1	20185803	20186736	promoter|chr1:20185803-20186736	promoter	UBXN10	ENSG00000162543	HepG2	0.99858
chr1	20185803	20186736	promoter|chr1:20185803-20186736	promoter	UBXN10-AS1	ENSG00000187980	HepG2	0.99925
chr1	20474409	20474909	intergenic|chr1:20474409-20474909	intergenic	CAMK2N1	ENSG00000162545	HepG2	0.413795
chr1	20474409	20474909	intergenic|chr1:20474409-20474909	intergenic	CDA	ENSG00000158825	HepG2	0.326137
chr1	20476391	20476891	intergenic|chr1:20476391-20476891	intergenic	CAMK2N1	ENSG00000162545	HepG2	0.870885
chr1	20476391	20476891	intergenic|chr1:20476391-20476891	intergenic	MUL1	ENSG00000090432	HepG2	0.303869
chr1	20476391	20476891	intergenic|chr1:20476391-20476891	intergenic	CDA	ENSG00000158825	HepG2	0.695396
chr1	20480293	20480793	intergenic|chr1:20480293-20480793	intergenic	PLA2G2A	ENSG00000188257	HepG2	0.332668
chr1	20480293	20480793	intergenic|chr1:20480293-20480793	intergenic	UBXN10	ENSG00000162543	HepG2	0.484788
chr1	20480293	20480793	intergenic|chr1:20480293-20480793	intergenic	UBXN10-AS1	ENSG00000187980	HepG2	0.687325
chr1	20480293	20480793	intergenic|chr1:20480293-20480793	intergenic	CAMK2N1	ENSG00000162545	HepG2	0.978037
chr1	20480293	20480793	intergenic|chr1:20480293-20480793	intergenic	MUL1	ENSG00000090432	HepG2	0.477022
chr1	20480293	20480793	intergenic|chr1:20480293-20480793	intergenic	CDA	ENSG00000158825	HepG2	0.893376
chr1	20480293	20480793	intergenic|chr1:20480293-20480793	intergenic	SH2D5	ENSG00000189410	HepG2	0.31382
chr1	20480293	20480793	intergenic|chr1:20480293-20480793	intergenic	ECE1	ENSG00000117298	HepG2	0.43466
chr1	20480293	20480793	intergenic|chr1:20480293-20480793	intergenic	LDLRAD2	ENSG00000187942	HepG2	0.470313
chr1	20480293	20480793	intergenic|chr1:20480293-20480793	intergenic	C1QA	ENSG00000173372	HepG2	0.418753
chr1	20480293	20480793	intergenic|chr1:20480293-20480793	intergenic	LACTBL1	ENSG00000215906	HepG2	0.374421
chr1	20480293	20480793	intergenic|chr1:20480293-20480793	intergenic	HTR1D	ENSG00000179546	HepG2	0.312631
chr1	20481230	20481730	intergenic|chr1:20481230-20481730	intergenic	CAMK2N1	ENSG00000162545	HepG2	0.850078
chr1	20481230	20481730	intergenic|chr1:20481230-20481730	intergenic	CDA	ENSG00000158825	HepG2	0.571134
chr1	20482201	20482701	genic|chr1:20482201-20482701	genic	CAMK2N1	ENSG00000162545	HepG2	0.580384
chr1	20482201	20482701	genic|chr1:20482201-20482701	genic	CDA	ENSG00000158825	HepG2	0.305344
chr1	20485985	20487349	promoter|chr1:20485985-20487349	promoter	CAMK2N1	ENSG00000162545	HepG2	0.997971
chr1	20493708	20494208	intergenic|chr1:20493708-20494208	intergenic	CAMK2N1	ENSG00000162545	HepG2	0.508535
chr1	20493708	20494208	intergenic|chr1:20493708-20494208	intergenic	CDA	ENSG00000158825	HepG2	0.412253
chr1	20496162	20496662	intergenic|chr1:20496162-20496662	intergenic	CDA	ENSG00000158825	HepG2	0.308657
chr1	20507352	20508431	promoter|chr1:20507352-20508431	promoter	MUL1	ENSG00000090432	HepG2	0.971865
chr1	20522260	20522760	intergenic|chr1:20522260-20522760	intergenic	CDA	ENSG00000158825	HepG2	0.329362
chr1	20551868	20552688	promoter|chr1:20551868-20552688	promoter	FAM43B	ENSG00000183114	HepG2	0.996534
chr1	20575173	20575673	intergenic|chr1:20575173-20575673	intergenic	CDA	ENSG00000158825	HepG2	0.890217
chr1	20584839	20585339	intergenic|chr1:20584839-20585339	intergenic	CDA	ENSG00000158825	HepG2	0.886401
chr1	20587598	20588098	intergenic|chr1:20587598-20588098	intergenic	CDA	ENSG00000158825	HepG2	0.965894
chr1	20588648	20589200	promoter|chr1:20588648-20589200	promoter	CDA	ENSG00000158825	HepG2	0.9999
chr1	20590379	20590879	genic|chr1:20590379-20590879	genic	CDA	ENSG00000158825	HepG2	0.985916
chr1	20604087	20604587	genic|chr1:20604087-20604587	genic	CDA	ENSG00000158825	HepG2	0.85845
chr1	20606763	20607263	genic|chr1:20606763-20607263	genic	CDA	ENSG00000158825	HepG2	0.791567
chr1	20613324	20614259	genic|chr1:20613324-20614259	genic	CDA	ENSG00000158825	HepG2	0.959839
chr1	20632852	20634195	promoter|chr1:20632852-20634195	promoter	PINK1	ENSG00000158828	HepG2	0.993211
chr1	20661290	20661794	promoter|chr1:20661290-20661794	promoter	DDOST	ENSG00000244038	HepG2	0.999776
chr1	20696338	20697504	genic|chr1:20696338-20697504	genic	SH2D5	ENSG00000189410	HepG2	0.435378
chr1	20727921	20728421	genic|chr1:20727921-20728421	genic	SH2D5	ENSG00000189410	HepG2	0.398103
chr1	20732041	20733497	promoter|chr1:20732041-20733497	promoter	SH2D5	ENSG00000189410	HepG2	0.998504
chr1	20786438	20788336	promoter|chr1:20786438-20788336	promoter	HP1BP3	ENSG00000127483	HepG2	0.967308
chr1	20896757	20897257	genic|chr1:20896757-20897257	genic	CDA	ENSG00000158825	HepG2	0.411877
chr1	20896757	20897257	genic|chr1:20896757-20897257	genic	ECE1	ENSG00000117298	HepG2	0.406392
chr1	20896757	20897257	genic|chr1:20896757-20897257	genic	C1QA	ENSG00000173372	HepG2	0.38929
chr1	21022190	21022991	genic|chr1:21022190-21022991	genic	CDA	ENSG00000158825	HepG2	0.471586
chr1	21022190	21022991	genic|chr1:21022190-21022991	genic	SH2D5	ENSG00000189410	HepG2	0.385957
chr1	21022190	21022991	genic|chr1:21022190-21022991	genic	EIF4G3	ENSG00000075151	HepG2	0.865252
chr1	21022190	21022991	genic|chr1:21022190-21022991	genic	ECE1	ENSG00000117298	HepG2	0.605938
chr1	21022190	21022991	genic|chr1:21022190-21022991	genic	NBPF3	ENSG00000142794	HepG2	0.470512
chr1	21022190	21022991	genic|chr1:21022190-21022991	genic	LDLRAD2	ENSG00000187942	HepG2	0.377558
chr1	21022190	21022991	genic|chr1:21022190-21022991	genic	C1QA	ENSG00000173372	HepG2	0.378215
chr1	21024221	21024951	genic|chr1:21024221-21024951	genic	EIF4G3	ENSG00000075151	HepG2	0.336166
chr1	21115022	21115522	genic|chr1:21115022-21115522	genic	CDA	ENSG00000158825	HepG2	0.354531
chr1	21115022	21115522	genic|chr1:21115022-21115522	genic	EIF4G3	ENSG00000075151	HepG2	0.464073
chr1	21115022	21115522	genic|chr1:21115022-21115522	genic	ECE1	ENSG00000117298	HepG2	0.598711
chr1	21115022	21115522	genic|chr1:21115022-21115522	genic	LDLRAD2	ENSG00000187942	HepG2	0.362259
chr1	21174588	21175088	genic|chr1:21174588-21175088	genic	EIF4G3	ENSG00000075151	HepG2	0.653114
chr1	21176638	21177188	promoter|chr1:21176638-21177188	promoter	EIF4G3	ENSG00000075151	HepG2	0.999069
chr1	21247824	21248324	genic|chr1:21247824-21248324	genic	ECE1	ENSG00000117298	HepG2	0.809685
chr1	21247824	21248324	genic|chr1:21247824-21248324	genic	LDLRAD2	ENSG00000187942	HepG2	0.373217
chr1	21251801	21252574	genic|chr1:21251801-21252574	genic	CDA	ENSG00000158825	HepG2	0.426913
chr1	21251801	21252574	genic|chr1:21251801-21252574	genic	ECE1	ENSG00000117298	HepG2	0.983056
chr1	21251801	21252574	genic|chr1:21251801-21252574	genic	NBPF3	ENSG00000142794	HepG2	0.529861
chr1	21251801	21252574	genic|chr1:21251801-21252574	genic	LDLRAD2	ENSG00000187942	HepG2	0.349722
chr1	21251801	21252574	genic|chr1:21251801-21252574	genic	C1QA	ENSG00000173372	HepG2	0.568663
chr1	21255154	21255654	genic|chr1:21255154-21255654	genic	ECE1	ENSG00000117298	HepG2	0.816497
chr1	21261732	21262232	genic|chr1:21261732-21262232	genic	ECE1	ENSG00000117298	HepG2	0.710412
chr1	21262373	21263144	genic|chr1:21262373-21263144	genic	ECE1	ENSG00000117298	HepG2	0.820906
chr1	21266136	21266636	genic|chr1:21266136-21266636	genic	ECE1	ENSG00000117298	HepG2	0.39978
chr1	21269554	21270054	genic|chr1:21269554-21270054	genic	CDA	ENSG00000158825	HepG2	0.34368
chr1	21269554	21270054	genic|chr1:21269554-21270054	genic	ECE1	ENSG00000117298	HepG2	0.93034
chr1	21269554	21270054	genic|chr1:21269554-21270054	genic	NBPF3	ENSG00000142794	HepG2	0.419799
chr1	21269554	21270054	genic|chr1:21269554-21270054	genic	C1QA	ENSG00000173372	HepG2	0.309087
chr1	21270106	21270606	genic|chr1:21270106-21270606	genic	ECE1	ENSG00000117298	HepG2	0.87774
chr1	21271519	21272019	genic|chr1:21271519-21272019	genic	ECE1	ENSG00000117298	HepG2	0.919076
chr1	21276097	21276819	genic|chr1:21276097-21276819	genic	ECE1	ENSG00000117298	HepG2	0.844973
chr1	21290239	21290739	promoter|chr1:21290239-21290739	promoter	ECE1	ENSG00000117298	HepG2	0.999901
chr1	21311021	21311521	intergenic|chr1:21311021-21311521	intergenic	ECE1	ENSG00000117298	HepG2	0.774845
chr1	21311021	21311521	intergenic|chr1:21311021-21311521	intergenic	NBPF3	ENSG00000142794	HepG2	0.392523
chr1	21312354	21312854	intergenic|chr1:21312354-21312854	intergenic	ECE1	ENSG00000117298	HepG2	0.860777
chr1	21312354	21312854	intergenic|chr1:21312354-21312854	intergenic	NBPF3	ENSG00000142794	HepG2	0.5201
chr1	21321098	21321598	intergenic|chr1:21321098-21321598	intergenic	ECE1	ENSG00000117298	HepG2	0.542889
chr1	21322560	21323540	intergenic|chr1:21322560-21323540	intergenic	ECE1	ENSG00000117298	HepG2	0.654883
chr1	21323944	21324732	intergenic|chr1:21323944-21324732	intergenic	ECE1	ENSG00000117298	HepG2	0.479808
chr1	21326865	21327365	intergenic|chr1:21326865-21327365	intergenic	ECE1	ENSG00000117298	HepG2	0.739662
chr1	21329280	21329780	intergenic|chr1:21329280-21329780	intergenic	CDA	ENSG00000158825	HepG2	0.657743
chr1	21329280	21329780	intergenic|chr1:21329280-21329780	intergenic	SH2D5	ENSG00000189410	HepG2	0.318465
chr1	21329280	21329780	intergenic|chr1:21329280-21329780	intergenic	ECE1	ENSG00000117298	HepG2	0.987223
chr1	21329280	21329780	intergenic|chr1:21329280-21329780	intergenic	NBPF3	ENSG00000142794	HepG2	0.793181
chr1	21329280	21329780	intergenic|chr1:21329280-21329780	intergenic	LDLRAD2	ENSG00000187942	HepG2	0.436996
chr1	21329280	21329780	intergenic|chr1:21329280-21329780	intergenic	CELA3B	ENSG00000219073	HepG2	0.454894
chr1	21329280	21329780	intergenic|chr1:21329280-21329780	intergenic	CELA3A	ENSG00000142789	HepG2	0.292357
chr1	21329280	21329780	intergenic|chr1:21329280-21329780	intergenic	C1QA	ENSG00000173372	HepG2	0.574343
chr1	21332700	21333200	intergenic|chr1:21332700-21333200	intergenic	ECE1	ENSG00000117298	HepG2	0.577912
chr1	21334626	21335126	intergenic|chr1:21334626-21335126	intergenic	ECE1	ENSG00000117298	HepG2	0.296971
chr1	21338586	21339486	intergenic|chr1:21338586-21339486	intergenic	ECE1	ENSG00000117298	HepG2	0.940675
chr1	21338586	21339486	intergenic|chr1:21338586-21339486	intergenic	NBPF3	ENSG00000142794	HepG2	0.306827
chr1	21345351	21345851	intergenic|chr1:21345351-21345851	intergenic	ECE1	ENSG00000117298	HepG2	0.468302
chr1	21346926	21347426	intergenic|chr1:21346926-21347426	intergenic	ECE1	ENSG00000117298	HepG2	0.289014
chr1	21417142	21417642	intergenic|chr1:21417142-21417642	intergenic	ECE1	ENSG00000117298	HepG2	0.514581
chr1	21417142	21417642	intergenic|chr1:21417142-21417642	intergenic	NBPF3	ENSG00000142794	HepG2	0.431209
chr1	21417770	21418270	intergenic|chr1:21417770-21418270	intergenic	ECE1	ENSG00000117298	HepG2	0.437473
chr1	21417770	21418270	intergenic|chr1:21417770-21418270	intergenic	NBPF3	ENSG00000142794	HepG2	0.325425
chr1	21436957	21437457	intergenic|chr1:21436957-21437457	intergenic	NBPF3	ENSG00000142794	HepG2	0.515432
chr1	21439834	21440339	promoter|chr1:21439834-21440339	promoter	NBPF3	ENSG00000142794	HepG2	0.999654
chr1	21453924	21454424	genic|chr1:21453924-21454424	genic	NBPF3	ENSG00000142794	HepG2	0.401056
chr1	21465156	21465656	genic|chr1:21465156-21465656	genic	NBPF3	ENSG00000142794	HepG2	0.375736
chr1	21623570	21624070	genic|chr1:21623570-21624070	genic	RAP1GAP	ENSG00000076864	HepG2	0.317038
chr1	21663517	21664017	genic|chr1:21663517-21664017	genic	RAP1GAP	ENSG00000076864	HepG2	0.331686
chr1	21666869	21667369	genic|chr1:21666869-21667369	genic	RAP1GAP	ENSG00000076864	HepG2	0.761079
chr1	21669113	21669613	promoter|chr1:21669113-21669613	promoter	RAP1GAP	ENSG00000076864	HepG2	0.999687
chr1	21669662	21670162	promoter|chr1:21669662-21670162	promoter	RAP1GAP	ENSG00000076864	HepG2	0.998714
chr1	21736770	21737270	genic|chr1:21736770-21737270	genic	ECE1	ENSG00000117298	HepG2	0.74001
chr1	21736770	21737270	genic|chr1:21736770-21737270	genic	CELA3A	ENSG00000142789	HepG2	0.376342
chr1	21736770	21737270	genic|chr1:21736770-21737270	genic	C1QA	ENSG00000173372	HepG2	0.393215
chr1	21775955	21776455	genic|chr1:21775955-21776455	genic	ECE1	ENSG00000117298	HepG2	0.291272
chr1	21775955	21776455	genic|chr1:21775955-21776455	genic	USP48	ENSG00000090686	HepG2	0.707134
chr1	21775955	21776455	genic|chr1:21775955-21776455	genic	LDLRAD2	ENSG00000187942	HepG2	0.558159
chr1	21775955	21776455	genic|chr1:21775955-21776455	genic	CELA3A	ENSG00000142789	HepG2	0.392185
chr1	21781784	21782284	genic|chr1:21781784-21782284	genic	USP48	ENSG00000090686	HepG2	0.303701
chr1	21782349	21782849	promoter|chr1:21782349-21782849	promoter	USP48	ENSG00000090686	HepG2	0.988499
chr1	21782945	21784326	promoter|chr1:21782945-21784326	promoter	USP48	ENSG00000090686	HepG2	0.998017
chr1	21812014	21812514	promoter|chr1:21812014-21812514	promoter	LDLRAD2	ENSG00000187942	HepG2	0.999979
chr1	21816862	21817362	genic|chr1:21816862-21817362	genic	LDLRAD2	ENSG00000187942	HepG2	0.926951
chr1	21817855	21818515	genic|chr1:21817855-21818515	genic	LDLRAD2	ENSG00000187942	HepG2	0.922531
chr1	21818551	21819051	genic|chr1:21818551-21819051	genic	LDLRAD2	ENSG00000187942	HepG2	0.831509
chr1	21862092	21862592	genic|chr1:21862092-21862592	genic	LDLRAD2	ENSG00000187942	HepG2	0.483986
chr1	21862092	21862592	genic|chr1:21862092-21862592	genic	HSPG2	ENSG00000142798	HepG2	0.298118
chr1	21862092	21862592	genic|chr1:21862092-21862592	genic	CELA3A	ENSG00000142789	HepG2	0.612525
chr1	21902424	21902924	genic|chr1:21902424-21902924	genic	LDLRAD2	ENSG00000187942	HepG2	0.357607
chr1	21920975	21921910	genic|chr1:21920975-21921910	genic	LDLRAD2	ENSG00000187942	HepG2	0.629774
chr1	21920975	21921910	genic|chr1:21920975-21921910	genic	HSPG2	ENSG00000142798	HepG2	0.857847
chr1	21920975	21921910	genic|chr1:21920975-21921910	genic	CELA3B	ENSG00000219073	HepG2	0.534356
chr1	21920975	21921910	genic|chr1:21920975-21921910	genic	CELA3A	ENSG00000142789	HepG2	0.287433
chr1	21922091	21923073	genic|chr1:21922091-21923073	genic	LDLRAD2	ENSG00000187942	HepG2	0.642163
chr1	21922091	21923073	genic|chr1:21922091-21923073	genic	HSPG2	ENSG00000142798	HepG2	0.855913
chr1	21922091	21923073	genic|chr1:21922091-21923073	genic	CELA3B	ENSG00000219073	HepG2	0.537943
chr1	21922091	21923073	genic|chr1:21922091-21923073	genic	CELA3A	ENSG00000142789	HepG2	0.293944
chr1	21923643	21924143	genic|chr1:21923643-21924143	genic	LDLRAD2	ENSG00000187942	HepG2	0.488491
chr1	21923643	21924143	genic|chr1:21923643-21924143	genic	HSPG2	ENSG00000142798	HepG2	0.725016
chr1	21923643	21924143	genic|chr1:21923643-21924143	genic	CELA3B	ENSG00000219073	HepG2	0.37931
chr1	21927613	21928113	genic|chr1:21927613-21928113	genic	LDLRAD2	ENSG00000187942	HepG2	0.733499
chr1	21927613	21928113	genic|chr1:21927613-21928113	genic	HSPG2	ENSG00000142798	HepG2	0.861587
chr1	21927613	21928113	genic|chr1:21927613-21928113	genic	CELA3B	ENSG00000219073	HepG2	0.424764
chr1	21927613	21928113	genic|chr1:21927613-21928113	genic	CELA3A	ENSG00000142789	HepG2	0.481325
chr1	21931026	21931526	genic|chr1:21931026-21931526	genic	LDLRAD2	ENSG00000187942	HepG2	0.694359
chr1	21931026	21931526	genic|chr1:21931026-21931526	genic	HSPG2	ENSG00000142798	HepG2	0.968841
chr1	21931026	21931526	genic|chr1:21931026-21931526	genic	CELA3B	ENSG00000219073	HepG2	0.685031
chr1	21931026	21931526	genic|chr1:21931026-21931526	genic	CELA3A	ENSG00000142789	HepG2	0.49557
chr1	21931586	21932086	genic|chr1:21931586-21932086	genic	LDLRAD2	ENSG00000187942	HepG2	0.376964
chr1	21931586	21932086	genic|chr1:21931586-21932086	genic	HSPG2	ENSG00000142798	HepG2	0.872036
chr1	21931586	21932086	genic|chr1:21931586-21932086	genic	CELA3B	ENSG00000219073	HepG2	0.352919
chr1	21934626	21935126	genic|chr1:21934626-21935126	genic	HSPG2	ENSG00000142798	HepG2	0.638516
chr1	21935316	21935816	genic|chr1:21935316-21935816	genic	LDLRAD2	ENSG00000187942	HepG2	0.704677
chr1	21935316	21935816	genic|chr1:21935316-21935816	genic	HSPG2	ENSG00000142798	HepG2	0.927039
chr1	21935316	21935816	genic|chr1:21935316-21935816	genic	CELA3B	ENSG00000219073	HepG2	0.497058
chr1	21937047	21937733	promoter|chr1:21937047-21937733	promoter	HSPG2	ENSG00000142798	HepG2	0.998839
chr1	21939546	21940046	intergenic|chr1:21939546-21940046	intergenic	LDLRAD2	ENSG00000187942	HepG2	0.37464
chr1	21939546	21940046	intergenic|chr1:21939546-21940046	intergenic	HSPG2	ENSG00000142798	HepG2	0.772879
chr1	21939546	21940046	intergenic|chr1:21939546-21940046	intergenic	CELA3B	ENSG00000219073	HepG2	0.394973
chr1	21942414	21943387	intergenic|chr1:21942414-21943387	intergenic	HSPG2	ENSG00000142798	HepG2	0.318217
chr1	21946823	21947323	intergenic|chr1:21946823-21947323	intergenic	CELA3B	ENSG00000219073	HepG2	0.365005
chr1	21963891	21964391	intergenic|chr1:21963891-21964391	intergenic	CELA3B	ENSG00000219073	HepG2	0.722427
chr1	21963891	21964391	intergenic|chr1:21963891-21964391	intergenic	CELA3A	ENSG00000142789	HepG2	0.496936
chr1	21966133	21966633	intergenic|chr1:21966133-21966633	intergenic	LDLRAD2	ENSG00000187942	HepG2	0.500055
chr1	21966133	21966633	intergenic|chr1:21966133-21966633	intergenic	CELA3B	ENSG00000219073	HepG2	0.705711
[truncated: 115,161 more rows]

## Sheet: hiPSC
chrom	chromStart	chromEnd	name	class	targetGene	targetEnsemblID	cellType	MPRabc
chr1	9823	10674	intergenic|chr1:9823-10674	intergenic	FAM138F	ENSG00000282591	hiPSC	0.900603
chr1	9823	10674	intergenic|chr1:9823-10674	intergenic	FAM138A	ENSG00000237613	hiPSC	0.900603
chr1	10690	11574	intergenic|chr1:10690-11574	intergenic	FAM138F	ENSG00000282591	hiPSC	0.472076
chr1	10690	11574	intergenic|chr1:10690-11574	intergenic	FAM138A	ENSG00000237613	hiPSC	0.472076
chr1	28550	29598	intergenic|chr1:28550-29598	intergenic	FAM138F	ENSG00000282591	hiPSC	0.936529
chr1	28550	29598	intergenic|chr1:28550-29598	intergenic	FAM138A	ENSG00000237613	hiPSC	0.936529
chr1	29808	30308	intergenic|chr1:29808-30308	intergenic	FAM138F	ENSG00000282591	hiPSC	0.491722
chr1	29808	30308	intergenic|chr1:29808-30308	intergenic	FAM138A	ENSG00000237613	hiPSC	0.491722
chr1	35831	36872	promoter|chr1:35831-36872	promoter	FAM138F	ENSG00000282591	hiPSC	0.999923
chr1	35831	36872	promoter|chr1:35831-36872	promoter	FAM138A	ENSG00000237613	hiPSC	0.999923
chr1	199652	200794	intergenic|chr1:199652-200794	intergenic	FAM138F	ENSG00000282591	hiPSC	0.252713
chr1	199652	200794	intergenic|chr1:199652-200794	intergenic	FAM138A	ENSG00000237613	hiPSC	0.252713
chr1	778524	779024	intergenic|chr1:778524-779024	intergenic	LINC01128	ENSG00000228794	hiPSC	0.361483
chr1	778524	779024	intergenic|chr1:778524-779024	intergenic	LINC00115	ENSG00000225880	hiPSC	0.347621
[truncated: 67,554 more rows]
